# Supplementary material for: Biokinetic model of radioiodine I-131 in nine thyroid cancer patients subjected to in-vivo gamma camera scanning: A simplified five-compartmental model
Source: PLoS One. 2020 May 4;15(5):e0232480. doi: 10.1371/journal.pone.0232480 (PMC7197807; doi:10.1371/journal.pone.0232480)
Supplement: S1 Data — (XLSX) [file pone.0232480.s001.xlsx]

## Sheet: Case 1
106132F-01
	①Stomach				②Body Fluid			③Thyroid				④Whole Body			Background				Bladder				Normalized
Elapsed (hr)	ST (counts)	ST (pixel)	ST (Net)		BF (counts)	BF (pixel)		TH (counts)	TH (pixel)	TH (Net)		WB (counts)	WB (pixel)		BKG (counts)	BKG (pixel)	BKG (Avg)		BL (counts)	BL (pixel)		Elapsed (hr)	ST	TH	BF/WB
0	3.99564e+06											3.99564e+06										0	1	0	0
1	1062179	2675	1.03364e+06		2.91455e+06	118263		37485	412	33089.9		3981280	121350		9121	855	10.6678		27952	455		1	0.258693	0.00828149	0.729432
4	486451	2648	427941		3.5426e+06	120880		94456	413	85330.4		4055868	123941		18892	855	22.0959		89393	676		4	0.107102	0.0213559	0.886616
24	1	2649	1		1.54106e+06	119489		245958	405	242313		1783379	122543		7766	863	8.99884		24904	462		24		0.0606445	0.385687
48	1	2698	1		526701	116482		215358	418	214374		741076	119598		2031	863	2.35342		7197	276		48		0.053652	0.131819
72	1	2676	1		264596	116509		177704	413	177302		441899	119598		841	863	0.974508		1803	248		72		0.0443738	0.0662213
168	1	2652	1		90307.7	116603		85373	412	85289.3		175598	119667		173	852	0.203052		0	0		168		0.0213456	0.0226016
																							MATLAB				MATLAB fitting results
																						Elapsed	ST	TH	BF/WB		ST	BF	TH	WB	BF+WB
																						0	1	0	0	0	1	0	0	0	0
																						1	0.249175	0.00350543	0.726485	1	0.249175	0.72646	0.00350543	2.54017e-05	0.726485
																						4	0.00385493	0.0226939	0.844445	2	0.0620881	0.872187	0.00979855	0.00015163	0.872339
																						24	3.3e-15	0.0792314	0.334454	3	0.0154708	0.874931	0.0163938	0.000397979	0.875329
																						48	0	0.071679	0.136435	4	0.00385493	0.843688	0.0226939	0.000757277	0.844445
																						72	0	0.0510587	0.0727645	5	0.000960553	0.805541	0.028571	0.00121676	0.806758
																						168	0	0.00974627	0.0133666	6	0.000239346	0.767166	0.0340133	0.00176318	0.768929
																							AT			7	5.96389e-05	0.730154	0.0390367	0.00238407	0.732538
																						Elapsed	ST	TH	BF/WB	8	1.48605e-05	0.694837	0.0436632	0.00306792	0.697905
																						0	0	0	0	9	3.70287e-06	0.661231	0.0479152	0.00380422	0.665035
																						1	9.05876e-05	2.28107e-05	8.68196e-06	10	9.22661e-07	0.629281	0.0518144	0.00458341	0.633864
																						4	0.01066	1.79018e-06	0.00177833	11	2.29904e-07	0.598913	0.0553817	0.0053968	0.60431
																						24	0	0.000345474	0.00262482	12	5.72863e-08	0.570054	0.0586366	0.0062365	0.57629
																						48	0	0.00032497	2.13131e-05	13	1.42743e-08	0.542631	0.0615979	0.00709539	0.549726
																						72	0	4.46888e-05	4.28129e-05	14	3.5568e-09	0.516575	0.0642832	0.00796704	0.524542
																						168	0	0.000134544	8.52838e-05	15	8.86265e-10	0.49182	0.0667092	0.00884566	0.500666
																							0.0733162	0.0120712	0.0275718	16	2.20835e-10	0.468304	0.0688918	0.00972606	0.47803
																						Total	0.0457573			17	5.50265e-11	0.445966	0.070846	0.0106036	0.45657
																										18	1.37112e-11	0.424749	0.072586	0.0114741	0.436223
																						% Half life				19	3.4165e-12	0.404597	0.0741252	0.012334	0.416931
																						Lr=0.693/192.48; % I-131				20	8.513e-13	0.385459	0.0754764	0.01318	0.398639
																						L0=0.693/0.5; % Stomach				21	2.121e-13	0.367285	0.0766515	0.0140093	0.381294
																						L1=0.693/15; % Body fluid				22	5.29e-14	0.350027	0.077662	0.0148193	0.364846
																						L2=0.693/35; % Thyroid				23	1.32e-14	0.33364	0.0785186	0.015608	0.349248
																						L3=0.693/15; % Whole body				24	3.3e-15	0.31808	0.0792314	0.0163735	0.334454
																										25	8e-16	0.303307	0.07981	0.0171143	0.320421
																						% Path strength percentage				26	2e-16	0.289281	0.0802635	0.017829	0.30711
																						i01=1.0; % Stomach				27	1e-16	0.275965	0.0806004	0.0185166	0.294481
																						i12=0.18; % BF to Thyroid				28	0	0.263323	0.0808288	0.0191763	0.282499
																						i14=0.82; % BF to Excretion				29	0	0.251321	0.0809563	0.0198073	0.271129
																						i23=1.0; % Thyroid to WB				30	0	0.239928	0.0809901	0.0204092	0.260337
																						i34=0.1; % WB to Excretion				31	0	0.229112	0.0809369	0.0209816	0.250093
																						i31=0.9; % WB to BF				32	0	0.218843	0.0808031	0.0215244	0.240368
																										33	0	0.209096	0.0805948	0.0220376	0.231133
																										34	0	0.199841	0.0803175	0.0225211	0.222362
																										35	0	0.191056	0.0799767	0.0229751	0.214031
																										36	0	0.182715	0.0795773	0.0233999	0.206115
																										37	0	0.174796	0.079124	0.0237958	0.198592
																										38	0	0.167277	0.0786214	0.0241633	0.19144
																										39	0	0.160138	0.0780734	0.0245027	0.18464
																										40	0	0.153358	0.0774842	0.0248147	0.178173
																										41	0	0.146921	0.0768572	0.0250997	0.17202
																										42	0	0.140807	0.0761961	0.0253585	0.166165
																										43	0	0.135	0.075504	0.0255916	0.160591
																										44	0	0.129484	0.074784	0.0257997	0.155283
																										45	0	0.124243	0.0740389	0.0259836	0.150227
																										46	0	0.119265	0.0732714	0.0261439	0.145409
																										47	0	0.114534	0.072484	0.0262815	0.140816
																										48	0	0.110039	0.071679	0.0263969	0.136435
																										49	0	0.105766	0.0708586	0.026491	0.132257
																										50	0	0.101703	0.0700248	0.0265646	0.128268
																										51	0	0.0978413	0.0691795	0.0266184	0.12446
																										52	0	0.0941686	0.0683246	0.0266532	0.120822
																										53	0	0.0906753	0.0674616	0.0266696	0.117345
																										54	0	0.087352	0.0665922	0.0266686	0.114021
																										55	0	0.0841898	0.0657176	0.0266507	0.110841
																										56	0	0.0811802	0.0648394	0.0266168	0.107797
																										57	0	0.0783151	0.0639587	0.0265676	0.104883
																										58	0	0.0755868	0.0630766	0.0265037	0.10209
																										59	0	0.0729883	0.0621943	0.0264258	0.0994141
																										60	0	0.0705125	0.0613127	0.0263348	0.0968472
																										61	0	0.068153	0.0604327	0.0262311	0.0943841
																										62	0	0.0659038	0.0595552	0.0261155	0.0920192
																										63	0	0.0637589	0.058681	0.0259886	0.0897474
																										64	0	0.0617128	0.0578107	0.025851	0.0875637
																										65	0	0.0597603	0.056945	0.0257033	0.0854636
																										66	0	0.0578965	0.0560845	0.0255461	0.0834426
																										67	0	0.0561167	0.0552298	0.02538	0.0814967
																										68	0	0.0544164	0.0543813	0.0252055	0.0796219
																										69	0	0.0527915	0.0535396	0.0250232	0.0778147
																										70	0	0.051238	0.052705	0.0248335	0.0760715
																										71	0	0.0497521	0.0518779	0.024637	0.0743891
																										72	0	0.0483303	0.0510587	0.0244342	0.0727645
																										73	0	0.0469692	0.0502476	0.0242254	0.0711946
																										74	0	0.0456657	0.049445	0.0240113	0.0696769
																										75	0	0.0444167	0.048651	0.0237921	0.0682087
																										76	0	0.0432194	0.0478658	0.0235683	0.0667876
																										77	0	0.0420711	0.0470898	0.0233403	0.0654113
																										78	0	0.0409692	0.0463229	0.0231084	0.0640776
																										79	0	0.0399114	0.0455654	0.0228732	0.0627846
																										80	0	0.0388954	0.0448174	0.0226348	0.0615302
																										81	0	0.037919	0.0440789	0.0223936	0.0603126
																										82	0	0.0369802	0.0433501	0.02215	0.0591302
																										83	0	0.0360771	0.042631	0.0219042	0.0579813
																										84	0	0.0352079	0.0419216	0.0216566	0.0568645
																										85	0	0.0343708	0.0412221	0.0214074	0.0557782
																										86	0	0.0335642	0.0405323	0.0211569	0.0547211
																										87	0	0.0327867	0.0398524	0.0209053	0.053692
																										88	0	0.0320367	0.0391822	0.0206529	0.0526896
																										89	0	0.0313129	0.0385218	0.0203999	0.0517128
																										90	0	0.0306139	0.0378712	0.0201466	0.0507605
																										91	0	0.0299387	0.0372303	0.0198931	0.0498318
																										92	0	0.029286	0.0365991	0.0196396	0.0489256
																										93	0	0.0286547	0.0359774	0.0193864	0.048041
																										94	0	0.0280438	0.0353654	0.0191335	0.0471772
																										95	0	0.0274523	0.0347628	0.0188812	0.0463335
																										96	0	0.0268794	0.0341696	0.0186296	0.0455089
																										97	0	0.0263241	0.0335858	0.0183788	0.0447029
																										98	0	0.0257856	0.0330113	0.0181291	0.0439146
																										99	0	0.0252632	0.0324459	0.0178804	0.0431436
																										100	0	0.024756	0.0318896	0.0176331	0.0423891
																										101	0	0.0242636	0.0313423	0.017387	0.0416506
																										102	0	0.0237851	0.0308038	0.0171425	0.0409276
																										103	0	0.0233199	0.0302742	0.0168995	0.0402194
																										104	0	0.0228676	0.0297533	0.0166582	0.0395257
																										105	0	0.0224274	0.0292409	0.0164186	0.038846
																										106	0	0.021999	0.028737	0.0161808	0.0381798
																										107	0	0.0215817	0.0282415	0.015945	0.0375267
																										108	0	0.0211753	0.0277543	0.0157111	0.0368863
																										109	0	0.0207791	0.0272752	0.0154792	0.0362583
																										110	0	0.0203928	0.0268041	0.0152495	0.0356422
																										111	0	0.0200159	0.026341	0.0150218	0.0350378
																										112	0	0.0196482	0.0258857	0.0147964	0.0344446
																										113	0	0.0192893	0.0254381	0.0145732	0.0338625
																										114	0	0.0189388	0.0249982	0.0143523	0.0332911
																										115	0	0.0185964	0.0245657	0.0141336	0.0327301
																										116	0	0.0182619	0.0241405	0.0139173	0.0321792
																										117	0	0.0179348	0.0237227	0.0137034	0.0316382
																										118	0	0.017615	0.023312	0.0134919	0.0311069
																										119	0	0.0173022	0.0229083	0.0132828	0.030585
																										120	0	0.0169962	0.0225116	0.0130761	0.0300723
																										121	0	0.0166967	0.0221217	0.0128719	0.0295686
																										122	0	0.0164036	0.0217385	0.0126701	0.0290736
																										123	0	0.0161165	0.021362	0.0124708	0.0285873
																										124	0	0.0158354	0.0209919	0.0122739	0.0281093
																										125	0	0.0155599	0.0206282	0.0120795	0.0276395
																										126	0	0.0152901	0.0202709	0.0118877	0.0271777
																										127	0	0.0150256	0.0199197	0.0116983	0.0267238
																										128	0	0.0147663	0.0195746	0.0115113	0.0262776
																										129	0	0.0145121	0.0192355	0.0113269	0.0258389
																										130	0	0.0142628	0.0189023	0.0111449	0.0254076
																										131	0	0.0140182	0.0185749	0.0109654	0.0249836
																										132	0	0.0137784	0.0182531	0.0107883	0.0245667
																										133	0	0.013543	0.017937	0.0106137	0.0241567
																										134	0	0.0133121	0.0176264	0.0104415	0.0237535
																										135	0	0.0130854	0.0173211	0.0102717	0.0233571
																										136	0	0.0128629	0.0170212	0.0101043	0.0229672
																										137	0	0.0126445	0.0167266	0.00993932	0.0225838
																										138	0	0.01243	0.016437	0.00977671	0.0222067
																										139	0	0.0122194	0.0161525	0.00961645	0.0218359
																										140	0	0.0120126	0.015873	0.00945853	0.0214712
																										141	0	0.0118095	0.0155983	0.00930294	0.0211125
																										142	0	0.01161	0.0153284	0.00914964	0.0207596
																										143	0	0.011414	0.0150633	0.00899863	0.0204126
																										144	0	0.0112215	0.0148027	0.00884987	0.0200713
																										145	0	0.0110323	0.0145467	0.00870335	0.0197356
																										146	0	0.0108464	0.0142952	0.00855905	0.0194054
																										147	0	0.0106637	0.0140481	0.00841695	0.0190807
																										148	0	0.0104842	0.0138052	0.00827701	0.0187612
																										149	0	0.0103078	0.0135666	0.00813923	0.018447
																										150	0	0.0101344	0.0133322	0.00800357	0.0181379
																										151	0	0.00996394	0.0131018	0.00787002	0.017834
																										152	0	0.00979641	0.0128755	0.00773854	0.0175349
																										153	0	0.00963173	0.0126531	0.00760911	0.0172408
																										154	0	0.00946984	0.0124346	0.00748172	0.0169516
																										155	0	0.00931069	0.0122199	0.00735633	0.016667
																										156	0	0.00915422	0.0120089	0.00723292	0.0163871
																										157	0	0.00900039	0.0118016	0.00711147	0.0161119
																										158	0	0.00884915	0.011598	0.00699195	0.0158411
																										159	0	0.00870045	0.0113978	0.00687434	0.0155748
																										160	0	0.00855423	0.0112012	0.00675861	0.0153128
																										161	0	0.00841047	0.011008	0.00664473	0.0150552
																										162	0	0.00826911	0.0108181	0.00653269	0.0148018
																										163	0	0.0081301	0.0106315	0.00642246	0.0145526
																										164	0	0.00799342	0.0104482	0.00631401	0.0143074
																										165	0	0.00785901	0.0102681	0.00620732	0.0140663
																										166	0	0.00772684	0.0100911	0.00610237	0.0138292
																										167	0	0.00759687	0.00991717	0.00599912	0.013596
																										168	0	0.00746906	0.00974627	0.00589756	0.0133666
																										169	0	0.00734338	0.00957834	0.00579766	0.013141
																										170	0	0.00721978	0.00941333	0.0056994	0.0129192
																										171	0	0.00709823	0.00925118	0.00560276	0.012701
																										172	0	0.0069787	0.00909185	0.0055077	0.0124864
																										173	0	0.00686116	0.00893528	0.00541422	0.0122754
																										174	0	0.00674556	0.00878143	0.00532227	0.0120678
																										175	0	0.00663189	0.00863025	0.00523185	0.0118637
																										176	0	0.00652009	0.00848169	0.00514293	0.011663
																										177	0	0.00641015	0.0083357	0.00505548	0.0114656
																										178	0	0.00630204	0.00819225	0.00496948	0.0112715
																										179	0	0.00619572	0.00805128	0.00488492	0.0110806
																										180	0	0.00609116	0.00791275	0.00480177	0.0108929
																										181	0	0.00598834	0.00777662	0.00472	0.0107083

## Sheet: Case 2
106132F-02
	①Stomach				②Body Fluid			③Thyroid				④Whole Body			Background				Bladder				Normalized
Elapsed (hr)	ST (counts)	ST (pixel)	ST (Net)		BF (counts)	BF (pixel)		TH (counts)	TH (pixel)	TH (Net)		WB (counts)	WB (pixel)		BKG (counts)	BKG (pixel)	BKG (Avg)		BL (counts)	BL (pixel)		Elapsed (hr)	ST	TH	BF/WB
0	4.30444e+06											4.30444e+06										0	1	0	0
1	495376	3010	424906		3.617e+06	105625		255051	341	247068		4288969	108976		20345	869	23.412		27952	455		1	0.0987134	0.0573983	0.840294
4	368888	3024	315288		2.75445e+06	104990		612842	345	606727		3676466	108359		15403	869	17.725		89393	676		4	0.0732471	0.140954	0.63991
24	1	3014	1		1.30363e+06	105665		939898	342	938645		2242276	109021		3183	869	3.66283		24904	462		24		0.218065	0.302857
48	1	2991	1		727452	105696		797166	348	796880		1524333	109035		712	867	0.821223		7197	276		48		0.18513	0.169
72	1	3032	1		652355	105630		811750	339	811639		1463995	109001		284	868	0.327189		1803	248		72		0.188559	0.151554
168	1	3024	1		396134	105568		522039	354	521950		918086	108946		217	868	0.25		0	0		168		0.121259	0.0920293
																							MATLAB				MATLAB fitting results
																						Elapsed	ST	TH	BF/WB		ST	BF	TH	WB	BF+WB
																						0	1	0	0	0	1	0	0	0	0
																						1	0.0989045	0.0146816	0.868059	1	0.0989045	0.867981	0.0146816	7.81828e-05	0.868059
																						4	9.56895e-05	0.0776585	0.828255	2	0.0097821	0.90895	0.0366186	0.000421183	0.909371
																						24	0	0.263033	0.334514	3	0.000967494	0.870465	0.0578465	0.00103974	0.871505
																						48	0	0.260273	0.176822	4	9.56895e-05	0.826352	0.0776585	0.00190333	0.828255
																						72	0	0.213224	0.130616	5	9.46413e-06	0.783805	0.0960612	0.00298001	0.786785
																						168	0	0.0851068	0.0545164	6	9.36045e-07	0.743435	0.113128	0.00424025	0.747675
																							AT			7	9.25791e-08	0.705204	0.128936	0.00565702	0.710861
																						Elapsed	ST	TH	BF/WB	8	9.15649e-09	0.669013	0.143557	0.00720575	0.676219
																						0	0	0	0	9	9.05618e-10	0.634763	0.157061	0.00886406	0.643627
																						1	3.65082e-08	0.00182472	0.000770877	10	8.95697e-11	0.602359	0.169514	0.0106117	0.612971
																						4	0.00535113	0.0040063	0.035474	11	8.8589e-12	0.571708	0.180979	0.0124302	0.584138
																						24	0	0.00202215	0.00100216	12	8.762e-13	0.542722	0.191513	0.0143031	0.557025
																						48	0	0.00564655	6.11719e-05	13	8.67e-14	0.515317	0.201174	0.0162152	0.531533
																						72	0	0.000608359	0.000438416	14	8.6e-15	0.489414	0.210013	0.0181533	0.507567
																						168	0	0.00130696	0.00140722	15	8e-16	0.464934	0.218082	0.0201051	0.485039
																							0.051726	0.050687	0.0807815	16	1e-16	0.441805	0.225427	0.0220599	0.463865
																						Total	0.0626376			17	0	0.419957	0.232094	0.0240081	0.443965
																										18	0	0.399322	0.238124	0.0259412	0.425264
																						% Half life				19	0	0.379839	0.243558	0.0278516	0.40769
																						Lr=0.693/192.48; % I-131				20	0	0.361445	0.248433	0.0297327	0.391178
																						L0=0.693/0.3; % Stomach				21	0	0.344083	0.252785	0.0315787	0.375662
																						L1=0.693/14; % Body fluid				22	0	0.327699	0.256649	0.0333847	0.361084
																						L2=0.693/50; % Thyroid				23	0	0.312239	0.260054	0.0351462	0.347385
																						L3=0.693/14; % Whole body				24	0	0.297654	0.263033	0.0368597	0.334514
																										25	0	0.283897	0.265612	0.038522	0.322419
																						% Path strength percentage				26	0	0.270922	0.267819	0.0401307	0.311053
																						i01=1.0; % Stomach				27	0	0.258686	0.269678	0.0416835	0.30037
																						i12=0.5; % BF to Thyroid				28	0	0.24715	0.271214	0.0431788	0.290329
																						i14=0.5; % BF to Excretion				29	0	0.236274	0.272449	0.0446155	0.280889
																						i23=1.0; % Thyroid to WB				30	0	0.226021	0.273402	0.0459927	0.272014
																						i34=0.1; % WB to Excretion				31	0	0.216357	0.274096	0.0473097	0.263666
																						i31=0.9; % WB to BF				32	0	0.207248	0.274547	0.0485662	0.255814
																										33	0	0.198664	0.274773	0.0497624	0.248426
																										34	0	0.190574	0.27479	0.0508982	0.241472
																										35	0	0.182951	0.274615	0.0519743	0.234925
																										36	0	0.175767	0.274261	0.0529911	0.228758
																										37	0	0.168997	0.273743	0.0539494	0.222947
																										38	0	0.162618	0.273072	0.0548501	0.217468
																										39	0	0.156607	0.27226	0.0556942	0.212301
																										40	0	0.150942	0.27132	0.0564828	0.207425
																										41	0	0.145603	0.27026	0.057217	0.20282
																										42	0	0.140571	0.269092	0.0578983	0.198469
																										43	0	0.135827	0.267825	0.0585279	0.194355
																										44	0	0.131355	0.266466	0.0591072	0.190462
																										45	0	0.127138	0.265024	0.0596376	0.186776
																										46	0	0.123162	0.263507	0.0601206	0.183282
																										47	0	0.11941	0.261921	0.0605577	0.179968
																										48	0	0.115871	0.260273	0.0609503	0.176822
																										49	0	0.112531	0.25857	0.0613	0.173831
																										50	0	0.109378	0.256816	0.0616082	0.170987
																										51	0	0.106401	0.255018	0.0618766	0.168277
																										52	0	0.103588	0.253179	0.0621065	0.165695
																										53	0	0.10093	0.251305	0.0622994	0.16323
																										54	0	0.0984171	0.249401	0.0624569	0.160874
																										55	0	0.0960402	0.247469	0.0625803	0.15862
																										56	0	0.0937908	0.245514	0.0626711	0.156462
																										57	0	0.0916609	0.243539	0.0627307	0.154392
																										58	0	0.0896432	0.241548	0.0627604	0.152404
																										59	0	0.0877304	0.239543	0.0627617	0.150492
																										60	0	0.0859161	0.237526	0.0627357	0.148652
																										61	0	0.0841938	0.235502	0.0626837	0.146878
																										62	0	0.0825578	0.233471	0.0626071	0.145165
																										63	0	0.0810026	0.231436	0.062507	0.14351
																										64	0	0.079523	0.229399	0.0623846	0.141908
																										65	0	0.0781141	0.227362	0.062241	0.140355
																										66	0	0.0767714	0.225327	0.0620774	0.138849
																										67	0	0.0754907	0.223294	0.0618948	0.137385
																										68	0	0.0742678	0.221266	0.0616942	0.135962
																										69	0	0.0730991	0.219244	0.0614766	0.134576
																										70	0	0.0719811	0.217229	0.0612431	0.133224
																										71	0	0.0709104	0.215222	0.0609945	0.131905
																										72	0	0.0698839	0.213224	0.0607317	0.130616
																										73	0	0.0688989	0.211235	0.0604556	0.129354
																										74	0	0.0679525	0.209258	0.060167	0.12812
																										75	0	0.0670423	0.207292	0.0598667	0.126909
																										76	0	0.066166	0.205338	0.0595555	0.125721
																										77	0	0.0653212	0.203397	0.059234	0.124555
																										78	0	0.0645059	0.201469	0.0589031	0.123409
																										79	0	0.0637182	0.199554	0.0585634	0.122282
																										80	0	0.0629564	0.197654	0.0582155	0.121172
																										81	0	0.0622187	0.195769	0.0578601	0.120079
																										82	0	0.0615035	0.193898	0.0574976	0.119001
																										83	0	0.0608095	0.192042	0.0571288	0.117938
																										84	0	0.0601353	0.190202	0.0567541	0.116889
																										85	0	0.0594795	0.188377	0.056374	0.115854
																										86	0	0.058841	0.186568	0.0559891	0.11483
																										87	0	0.0582188	0.184774	0.0555998	0.113819
																										88	0	0.0576118	0.182997	0.0552064	0.112818
																										89	0	0.057019	0.181236	0.0548096	0.111829
																										90	0	0.0564396	0.179491	0.0544096	0.110849
																										91	0	0.0558727	0.177762	0.0540069	0.10988
																										92	0	0.0553176	0.176049	0.0536017	0.108919
																										93	0	0.0547736	0.174352	0.0531945	0.107968
																										94	0	0.05424	0.172672	0.0527856	0.107026
																										95	0	0.0537163	0.171007	0.0523752	0.106091
																										96	0	0.0532018	0.169359	0.0519637	0.105165
																										97	0	0.052696	0.167726	0.0515513	0.104247
																										98	0	0.0521985	0.16611	0.0511384	0.103337
																										99	0	0.0517088	0.16451	0.050725	0.102434
																										100	0	0.0512264	0.162925	0.0503116	0.101538
																										101	0	0.0507511	0.161356	0.0498983	0.100649
																										102	0	0.0502825	0.159802	0.0494852	0.0997677
																										103	0	0.0498201	0.158264	0.0490727	0.0988928
																										104	0	0.0493638	0.156742	0.0486608	0.0980246
																										105	0	0.0489132	0.155234	0.0482498	0.097163
																										106	0	0.0484682	0.153742	0.0478398	0.096308
																										107	0	0.0480283	0.152265	0.047431	0.0954593
																										108	0	0.0475935	0.150802	0.0470234	0.094617
																										109	0	0.0471636	0.149354	0.0466173	0.0937809
																										110	0	0.0467383	0.147921	0.0462128	0.092951
																										111	0	0.0463174	0.146502	0.0458099	0.0921273
																										112	0	0.0459009	0.145098	0.0454088	0.0913097
																										113	0	0.0454886	0.143707	0.0450096	0.0904982
																										114	0	0.0450803	0.142331	0.0446123	0.0896927
																										115	0	0.044676	0.140969	0.0442172	0.0888931
																										116	0	0.0442754	0.13962	0.0438241	0.0880995
																										117	0	0.0438786	0.138285	0.0434333	0.0873119
																										118	0	0.0434854	0.136963	0.0430447	0.0865301
																										119	0	0.0430957	0.135654	0.0426585	0.0857542
																										120	0	0.0427094	0.134359	0.0422747	0.0849841
																										121	0	0.0423265	0.133076	0.0418934	0.0842199
																										122	0	0.041947	0.131807	0.0415145	0.0834615
																										123	0	0.0415707	0.13055	0.0411382	0.0827089
																										124	0	0.0411975	0.129306	0.0407645	0.081962
																										125	0	0.0408276	0.128074	0.0403933	0.0812209
																										126	0	0.0404607	0.126854	0.0400249	0.0804855
																										127	0	0.0400968	0.125647	0.0396591	0.0797559
																										128	0	0.039736	0.124451	0.039296	0.0790319
																										129	0	0.0393781	0.123268	0.0389356	0.0783137
																										130	0	0.0390231	0.122096	0.038578	0.0776011
																										131	0	0.0386711	0.120935	0.0382231	0.0768942
																										132	0	0.0383219	0.119787	0.037871	0.0761929
																										133	0	0.0379756	0.118649	0.0375217	0.0754972
																										134	0	0.037632	0.117523	0.0371751	0.0748071
																										135	0	0.0372913	0.116408	0.0368314	0.0741227
																										136	0	0.0369533	0.115304	0.0364904	0.0734438
																										137	0	0.0366181	0.114211	0.0361523	0.0727704
																										138	0	0.0362856	0.113128	0.0358169	0.0721026
																										139	0	0.0359558	0.112056	0.0354844	0.0714403
																										140	0	0.0356287	0.110995	0.0351547	0.0707834
																										141	0	0.0353043	0.109944	0.0348277	0.0701321
																										142	0	0.0349825	0.108903	0.0345036	0.0694861
																										143	0	0.0346634	0.107872	0.0341822	0.0688456
																										144	0	0.0343469	0.106852	0.0338636	0.0682105
																										145	0	0.034033	0.105841	0.0335478	0.0675808
																										146	0	0.0337217	0.10484	0.0332347	0.0669564
																										147	0	0.0334129	0.103849	0.0329244	0.0663374
																										148	0	0.0331068	0.102868	0.0326168	0.0657236
																										149	0	0.0328031	0.101896	0.032312	0.0651151
																										150	0	0.032502	0.100933	0.0320098	0.0645119
																										151	0	0.0322035	0.09998	0.0317104	0.0639138
																										152	0	0.0319074	0.0990359	0.0314136	0.063321
																										153	0	0.0316138	0.098101	0.0311195	0.0627333
																										154	0	0.0313227	0.097175	0.030828	0.0621508
																										155	0	0.0310341	0.096258	0.0305392	0.0615733
																										156	0	0.0307479	0.0953498	0.030253	0.0610009
																										157	0	0.0304642	0.0944503	0.0299694	0.0604336
																										158	0	0.0301829	0.0935595	0.0296884	0.0598713
																										159	0	0.029904	0.0926772	0.02941	0.0593139
																										160	0	0.0296275	0.0918033	0.0291341	0.0587615
																										161	0	0.0293534	0.0909379	0.0288607	0.058214
																										162	0	0.0290816	0.0900807	0.0285898	0.0576714
																										163	0	0.0288122	0.0892317	0.0283214	0.0571337
																										164	0	0.0285452	0.0883908	0.0280556	0.0566007
																										165	0	0.0282804	0.087558	0.0277921	0.0560726
																										166	0	0.028018	0.0867331	0.0275311	0.0555491
																										167	0	0.0277579	0.085916	0.0272725	0.0550304
																										168	0	0.0275001	0.0851068	0.0270163	0.0545164
																										169	0	0.0272445	0.0843053	0.0267625	0.0540071
																										170	0	0.0269912	0.0835114	0.0265111	0.0535023
																										171	0	0.0267402	0.082725	0.026262	0.0530021
																										172	0	0.0264913	0.0819462	0.0260152	0.0525065
																										173	0	0.0262447	0.0811747	0.0257707	0.0520154
																										174	0	0.0260003	0.0804106	0.0255285	0.0515288
																										175	0	0.0257581	0.0796537	0.0252885	0.0510466
																										176	0	0.025518	0.078904	0.0250508	0.0505688
																										177	0	0.02528	0.0781614	0.0248153	0.0500954
																										178	0	0.0250443	0.0774259	0.024582	0.0496263
																										179	0	0.0248106	0.0766973	0.0243509	0.0491615
																										180	0	0.024579	0.0759757	0.024122	0.048701
																										181	0	0.0243495	0.0752608	0.0238952	0.0482447

## Sheet: Case 3
106132F-03
	①Stomach				②Body Fluid			③Thyroid				④Whole Body			Background				Bladder				Normalized
Elapsed (hr)	ST (counts)	ST (pixel)	ST (Net)		BF (counts)	BF (pixel)		TH (counts)	TH (pixel)	TH (Net)		WB (counts)	WB (pixel)		BKG (counts)	BKG (pixel)	BKG (Avg)		BL (counts)	BL (pixel)		Elapsed (hr)	ST	TH	BF/WB
0	4.31206e+06											4.31206e+06										0	1	0	0
1	325126	2302	271232		3.86655e+06	109830		173690	637	158777		4296559	112769		20345	869	23.412		22724	847		1	0.0629008	0.0368215	0.896684
4	355741	2330	314442		2.75359e+06	110784		327582	637	316291		3384324	113751		15403	869	17.725		16188	847		4	0.0729216	0.0733504	0.63858
24	1	2328	1		873344	110028		552096	637	549763		1423108	112993		3183	869	3.66283		3645	852		24		0.127494	0.202535
48	1	2314	1		415102	110144		521747	654	521210		936313	113112		712	867	0.821223		951	856		48		0.120873	0.0962655
72	1	2323	1		295104	110184		459101	627	458896		754001	113134		284	868	0.327189		355	863		72		0.106422	0.068437
168	1	2305	1		190008	110190		261176	630	261018		451028	113125		217	868	0.25		347	849		168		0.0605323	0.0440645
																							MATLAB				MATLAB fitting results
																						Elapsed	ST	TH	BF/WB		ST	BF	TH	WB	BF+WB
																						0	1	0	0	0	1	0	0	0	0
																						1	0.0623121	0.0132501	0.889713	1	0.0623121	0.889623	0.0132501	8.98025e-05	0.889713
																						4	1.50761e-05	0.0637104	0.768315	2	0.00388279	0.882527	0.0314511	0.000459713	0.882986
																						24	0	0.174109	0.219051	3	0.000241945	0.823979	0.0483605	0.00109808	0.825077
																						48	0	0.144616	0.0941793	4	1.50761e-05	0.766355	0.0637104	0.00196082	0.768315
																						72	0	0.103919	0.0622839	5	9.39421e-07	0.712637	0.0775968	0.00300685	0.715644
																						168	0	0.0260637	0.0159324	6	5.85373e-08	0.662752	0.0901304	0.00419977	0.666951
																							AT			7	3.64758e-09	0.616448	0.101415	0.00550754	0.621955
																						Elapsed	ST	TH	BF/WB	8	2.27288e-10	0.573481	0.111549	0.00690206	0.580383
																						0	0	0	0	9	1.41628e-11	0.533621	0.120621	0.00835876	0.541979
																						1	3.46586e-07	0.000555613	4.85878e-05	10	8.825e-13	0.496652	0.128716	0.00985624	0.506508
																						4	0.00531535	9.29302e-05	0.0168314	11	5.5e-14	0.462373	0.13591	0.011376	0.473749
																						24	0	0.00217294	0.000272765	12	3.4e-15	0.430596	0.142276	0.012902	0.443498
																						48	0	0.000563721	4.35216e-06	13	2e-16	0.401144	0.147881	0.0144205	0.415565
																						72	0	6.26514e-06	3.78605e-05	14	0	0.373855	0.152787	0.01592	0.389775
																						168	0	0.00118808	0.000791414	15	0	0.348573	0.15705	0.0173904	0.365963
																							0.0515543	0.0276271	0.0547515	16	0	0.325156	0.160725	0.0188237	0.343979
																						Total	0.0462559			17	0	0.30347	0.16386	0.020213	0.323683
																										18	0	0.283391	0.1665	0.0215527	0.304944
																						% Half life				19	0	0.264802	0.168688	0.0228385	0.287641
																						Lr=0.693/192.48; % I-131				20	0	0.247596	0.170463	0.0240669	0.271663
																						L0=0.693/0.3; % Stomach				21	0	0.231672	0.171861	0.0252354	0.256908
																						L1=0.693/10; % Body fluid				22	0	0.216936	0.172914	0.0263421	0.243278
																						L2=0.693/40; % Thyroid				23	0	0.203301	0.173654	0.0273859	0.230687
																						L3=0.693/10; % Whole body				24	0	0.190685	0.174109	0.0283662	0.219051
																										25	0	0.179013	0.174305	0.029283	0.208296
																						% Path strength percentage				26	0	0.168215	0.174265	0.0301366	0.198351
																						i01=1.0; % Stomach				27	0	0.158225	0.174013	0.0309277	0.189153
																						i12=0.3; % BF to Thyroid				28	0	0.148984	0.173568	0.0316572	0.180641
																						i14=0.7; % BF to Excretion				29	0	0.140434	0.17295	0.0323266	0.172761
																						i23=1.0; % Thyroid to WB				30	0	0.132524	0.172175	0.0329372	0.165461
																						i34=0.1; % WB to Excretion				31	0	0.125205	0.17126	0.0334908	0.158696
																						i31=0.9; % WB to BF				32	0	0.118432	0.170218	0.033989	0.152421
																										33	0	0.112164	0.169065	0.0344339	0.146598
																										34	0	0.106362	0.167811	0.0348273	0.141189
																										35	0	0.100989	0.166468	0.0351714	0.136161
																										36	0	0.096014	0.165046	0.0354681	0.131482
																										37	0	0.0914049	0.163556	0.0357196	0.127125
																										38	0	0.0871336	0.162005	0.0359281	0.123062
																										39	0	0.083174	0.160401	0.0360954	0.119269
																										40	0	0.0795016	0.158752	0.0362239	0.115725
																										41	0	0.076094	0.157065	0.0363154	0.112409
																										42	0	0.0729304	0.155345	0.036372	0.109302
																										43	0	0.0699916	0.153598	0.0363957	0.106387
																										44	0	0.0672599	0.151829	0.0363883	0.103648
																										45	0	0.0647189	0.150042	0.0363517	0.101071
																										46	0	0.0623535	0.148242	0.0362878	0.0986412
																										47	0	0.0601498	0.146432	0.0361981	0.0963478
																										48	0	0.0580948	0.144616	0.0360844	0.0941793
																										49	0	0.0561769	0.142796	0.0359484	0.0921253
																										50	0	0.0543849	0.140976	0.0357915	0.0901764
																										51	0	0.0527089	0.139158	0.0356153	0.0883242
																										52	0	0.0511396	0.137345	0.0354211	0.0865607
																										53	0	0.0496684	0.135537	0.0352103	0.0848787
																										54	0	0.0482875	0.133738	0.0349842	0.0832717
																										55	0	0.0469897	0.131949	0.034744	0.0817337
																										56	0	0.0457682	0.13017	0.0344909	0.0802591
																										57	0	0.0446171	0.128404	0.034226	0.078843
																										58	0	0.0435306	0.126652	0.0339503	0.0774808
																										59	0	0.0425036	0.124914	0.0336648	0.0761684
																										60	0	0.0415314	0.123192	0.0333705	0.0749018
																										61	0	0.0406095	0.121486	0.0330682	0.0736778
																										62	0	0.0397341	0.119796	0.0327589	0.072493
																										63	0	0.0389014	0.118124	0.0324432	0.0713446
																										64	0	0.0381081	0.11647	0.0321219	0.07023
																										65	0	0.0373511	0.114835	0.0317957	0.0691468
																										66	0	0.0366276	0.113218	0.0314653	0.0680929
																										67	0	0.035935	0.111619	0.0311312	0.0670662
																										68	0	0.0352708	0.11004	0.0307941	0.0660649
																										69	0	0.034633	0.108481	0.0304545	0.0650875
																										70	0	0.0340196	0.10694	0.0301128	0.0641324
																										71	0	0.0334286	0.10542	0.0297696	0.0631983
																										72	0	0.0328586	0.103919	0.0294253	0.0622839
																										73	0	0.0323079	0.102437	0.0290803	0.0613882
																										74	0	0.0317751	0.100975	0.028735	0.0605101
																										75	0	0.031259	0.0995322	0.0283896	0.0596486
																										76	0	0.0307585	0.0981091	0.0280446	0.0588031
																										77	0	0.0302724	0.0967052	0.0277003	0.0579726
																										78	0	0.0297998	0.0953206	0.0273568	0.0571566
																										79	0	0.0293397	0.093955	0.0270146	0.0563543
																										80	0	0.0288915	0.0926084	0.0266737	0.0555652
																										81	0	0.0284544	0.0912805	0.0263345	0.0547889
																										82	0	0.0280276	0.0899713	0.0259971	0.0540247
																										83	0	0.0276106	0.0886805	0.0256616	0.0532723
																										84	0	0.0272028	0.0874079	0.0253284	0.0525312
																										85	0	0.0268037	0.0861534	0.0249975	0.0518012
																										86	0	0.0264129	0.0849168	0.024669	0.0510819
																										87	0	0.0260298	0.0836978	0.0243431	0.0503729
																										88	0	0.0256541	0.0824962	0.0240199	0.0496741
																										89	0	0.0252855	0.0813119	0.0236995	0.048985
																										90	0	0.0249237	0.0801446	0.023382	0.0483057
																										91	0	0.0245682	0.078994	0.0230674	0.0476357
																										92	0	0.0242189	0.0778601	0.0227559	0.0469749
																										93	0	0.0238756	0.0767425	0.0224475	0.0463231
																										94	0	0.0235379	0.075641	0.0221422	0.0456801
																										95	0	0.0232057	0.0745555	0.0218401	0.0450458
																										96	0	0.0228788	0.0734856	0.0215413	0.04442
																										97	0	0.0225569	0.0724313	0.0212457	0.0438026
																										98	0	0.0222401	0.0713922	0.0209534	0.0431934
																										99	0	0.021928	0.0703681	0.0206644	0.0425924
																										100	0	0.0216206	0.0693589	0.0203787	0.0419993
																										101	0	0.0213177	0.0683643	0.0200964	0.0414142
																										102	0	0.0210192	0.0673841	0.0198175	0.0408367
																										103	0	0.0207251	0.0664181	0.0195419	0.040267
																										104	0	0.0204351	0.0654662	0.0192697	0.0397048
																										105	0	0.0201493	0.064528	0.0190008	0.0391501
																										106	0	0.0198675	0.0636034	0.0187352	0.0386027
																										107	0	0.0195896	0.0626921	0.018473	0.0380626
																										108	0	0.0193156	0.0617941	0.0182141	0.0375297
																										109	0	0.0190454	0.0609091	0.0179585	0.0370039
																										110	0	0.0187789	0.0600369	0.0177062	0.0364851
																										111	0	0.0185161	0.0591773	0.0174572	0.0359733
																										112	0	0.0182568	0.0583301	0.0172115	0.0354683
																										113	0	0.0180011	0.0574952	0.0169689	0.0349701
																										114	0	0.0177489	0.0566723	0.0167296	0.0344785
																										115	0	0.0175002	0.0558613	0.0164934	0.0339936
																										116	0	0.0172548	0.0550621	0.0162604	0.0335152
																										117	0	0.0170127	0.0542743	0.0160305	0.0330432
																										118	0	0.0167739	0.053498	0.0158037	0.0325777
																										119	0	0.0165384	0.0527328	0.01558	0.0321184
																										120	0	0.0163061	0.0519787	0.0153593	0.0316654
																										121	0	0.0160769	0.0512354	0.0151417	0.0312185
																										122	0	0.0158508	0.0505029	0.014927	0.0307778
																										123	0	0.0156278	0.0497809	0.0147152	0.030343
																										124	0	0.0154078	0.0490692	0.0145064	0.0299142
																										125	0	0.0151908	0.0483679	0.0143004	0.0294913
																										126	0	0.0149768	0.0476766	0.0140973	0.0290741
																										127	0	0.0147657	0.0469953	0.013897	0.0286627
																										128	0	0.0145575	0.0463237	0.0136995	0.0282569
																										129	0	0.0143521	0.0456618	0.0135047	0.0278568
																										130	0	0.0141495	0.0450095	0.0133127	0.0274621
																										131	0	0.0139497	0.0443664	0.0131233	0.027073
																										132	0	0.0137526	0.0437327	0.0129366	0.0266892
																										133	0	0.0135582	0.043108	0.0127525	0.0263107
																										134	0	0.0133665	0.0424923	0.0125709	0.0259375
																										135	0	0.0131775	0.0418854	0.0123919	0.0255694
																										136	0	0.012991	0.0412872	0.0122155	0.0252065
																										137	0	0.0128071	0.0406976	0.0120415	0.0248486
																										138	0	0.0126258	0.0401165	0.01187	0.0244958
																										139	0	0.0124469	0.0395436	0.0117009	0.0241478
																										140	0	0.0122706	0.038979	0.0115342	0.0238047
																										141	0	0.0120966	0.0384225	0.0113698	0.0234664
																										142	0	0.0119251	0.037874	0.0112078	0.0231329
																										143	0	0.011756	0.0373333	0.011048	0.022804
																										144	0	0.0115892	0.0368003	0.0108905	0.0224798
																										145	0	0.0114247	0.036275	0.0107353	0.02216
																										146	0	0.0112626	0.0357572	0.0105823	0.0218448
																										147	0	0.0111027	0.0352468	0.0104314	0.021534
																										148	0	0.010945	0.0347437	0.0102826	0.0212276
																										149	0	0.0107895	0.0342478	0.010136	0.0209255
																										150	0	0.0106362	0.033759	0.00999148	0.0206277
																										151	0	0.0104851	0.0332772	0.00984899	0.0203341
																										152	0	0.0103361	0.0328023	0.00970853	0.0200446
																										153	0	0.0101891	0.0323341	0.00957007	0.0197592
																										154	0	0.0100442	0.0318727	0.00943358	0.0194778
																										155	0	0.00990139	0.0314178	0.00929903	0.0192004
																										156	0	0.00976056	0.0309695	0.00916639	0.0189269
																										157	0	0.0096217	0.0305275	0.00903564	0.0186573
																										158	0	0.0094848	0.0300919	0.00890676	0.0183916
																										159	0	0.00934983	0.0296625	0.00877971	0.0181295
																										160	0	0.00921676	0.0292393	0.00865447	0.0178712
																										161	0	0.00908557	0.028822	0.00853101	0.0176166
																										162	0	0.00895623	0.0284108	0.00840932	0.0173655
																										163	0	0.00882872	0.0280054	0.00828935	0.0171181
																										164	0	0.008703	0.0276058	0.0081711	0.0168741
																										165	0	0.00857907	0.0272119	0.00805453	0.0166336
																										166	0	0.00845688	0.0268237	0.00793963	0.0163965
																										167	0	0.00833643	0.0264409	0.00782636	0.0161628
																										168	0	0.00821768	0.0260637	0.00771471	0.0159324
																										169	0	0.00810061	0.0256918	0.00760465	0.0157053
																										170	0	0.0079852	0.0253253	0.00749616	0.0154814
																										171	0	0.00787142	0.0249639	0.00738922	0.0152606
																										172	0	0.00775926	0.0246078	0.0072838	0.0150431
																										173	0	0.00764869	0.0242567	0.00717989	0.0148286
																										174	0	0.00753969	0.0239106	0.00707746	0.0146171
																										175	0	0.00743223	0.0235695	0.00697648	0.0144087
																										176	0	0.0073263	0.0232332	0.00687695	0.0142033
																										177	0	0.00722188	0.0229018	0.00677884	0.0140007
																										178	0	0.00711894	0.022575	0.00668213	0.0138011
																										179	0	0.00701745	0.022253	0.0065868	0.0136043
																										180	0	0.00691742	0.0219355	0.00649283	0.0134102
																										181	0	0.0068188	0.0216226	0.0064002	0.013219

## Sheet: Case 4
106132F-04
	①Stomach				②Body Fluid			③Thyroid				④Whole Body			Background				Bladder				Normalized
Elapsed (hr)	ST (counts)	ST (pixel)	ST (Net)		BF (counts)	BF (pixel)		TH (counts)	TH (pixel)	TH (Net)		WB (counts)	WB (pixel)		BKG (counts)	BKG (pixel)	BKG (Avg)		BL (counts)	BL (pixel)		Elapsed (hr)	ST	TH	BF/WB
0	4.28829e+06											4.28829e+06										0	1	0	0
1	635776	2720	548781		3.67095e+06	87153		68658	485	53146.1		4272879	90358		26834	839	31.9833		163520	1005		1	0.127972	0.0123933	0.856041
4	545035	2721	467122		3.03531e+06	89215		149318	481	135545		3637980	92417		24024	839	28.6341		43846	490		4	0.10893	0.0316082	0.707814
24	1	2720	1		923004	87802		308098	479	305061		1228066	91001		5294	835	6.34012		14376	700		24		0.0711382	0.215238
48	1	2686	1		328351	88680		270409	479	269647		597999	91845		1328	835	1.59042		2873	518		48		0.0628799	0.0765692
72	1	2714	1		185982	88648		248912	483	248686		434669	91845		390	835	0.467066		835	423		72		0.057992	0.0433696
168	1	2709	1		103382	88659		164131	477	164069		267452	91845		108	835	0.129341		0	0		168		0.0382598	0.0241079
																							MATLAB				MATLAB fitting results
																						Elapsed	ST	TH	BF/WB		ST	BF	TH	WB	BF+WB
																						0	1	0	0	0	1	0	0	0	0
																						1	0.122016	0.00531579	0.83875	1	0.122016	0.838715	0.00531579	3.49593e-05	0.83875
																						4	0.000221652	0.0284561	0.790514	2	0.014888	0.887018	0.0134415	0.000190356	0.887208
																						24	0	0.0834892	0.228085	3	0.00181658	0.842371	0.0212664	0.000470513	0.842841
																						48	0	0.0697576	0.0743451	4	0.000221652	0.789656	0.0284561	0.000858465	0.790514
																						72	0	0.0482856	0.038144	5	2.70452e-05	0.739023	0.0350116	0.0013365	0.74036
																						168	0	0.00937666	0.00703818	6	3.29995e-06	0.691518	0.0409724	0.00188852	0.693407
																							AT			7	4.02648e-07	0.647086	0.0463801	0.00250013	0.649586
																						Elapsed	ST	TH	BF/WB	8	4.91297e-08	0.605549	0.051274	0.00315856	0.608708
																						0	0	0	0	9	5.99462e-09	0.566726	0.055691	0.00385251	0.570578
																						1	3.54707e-05	5.00912e-05	0.000298984	10	7.31442e-10	0.530442	0.0596655	0.00457198	0.535014
																						4	0.0118174	9.93569e-06	0.00683928	11	8.92478e-11	0.496536	0.0632297	0.00530819	0.501844
																						24	0	0.000152548	0.000165041	12	1.08897e-11	0.464856	0.0664135	0.00605344	0.470909
																						48	0	4.73027e-05	4.94626e-06	13	1.3287e-12	0.435257	0.069245	0.00680101	0.442058
																						72	0	9.42138e-05	2.73071e-05	14	1.621e-13	0.407607	0.0717503	0.00754507	0.415152
																						168	0	0.000834238	0.000291376	15	1.98e-14	0.381779	0.0739538	0.00828059	0.390059
																							0.0769834	0.0140732	0.0356533	16	2.4e-15	0.357655	0.0758782	0.00900326	0.366658
																						Total	0.049651			17	3e-16	0.335124	0.0775447	0.00970941	0.344834
																										18	0	0.314084	0.0789731	0.0103959	0.32448
																						% Half life				19	0	0.294436	0.0801818	0.0110603	0.305496
																						Lr=0.693/192.48; % I-131				20	0	0.276089	0.0811878	0.0117004	0.28779
																						L0=0.693/0.33; % Stomach				21	0	0.25896	0.0820072	0.0123145	0.271274
																						L1=0.693/11; % Body fluid				22	0	0.242967	0.0826549	0.0129012	0.255868
																						L2=0.693/40; % Thyroid				23	0	0.228035	0.0831446	0.0134597	0.241495
																						L3=0.693/11; % Whole body				24	0	0.214096	0.0834892	0.0139892	0.228085
																										25	0	0.201083	0.0837007	0.0144891	0.215572
																						% Path strength percentage				26	0	0.188935	0.0837903	0.0149594	0.203894
																						i01=1.0; % Stomach				27	0	0.177594	0.0837682	0.0153999	0.192994
																						i12=0.15; % BF to Thyroid				28	0	0.167008	0.0836442	0.0158108	0.182819
																						i14=0.85; % BF to Excretion				29	0	0.157126	0.083427	0.0161923	0.173318
																						i23=1.0; % Thyroid to WB				30	0	0.1479	0.083125	0.0165448	0.164445
																						i34=0.1; % WB to Excretion				31	0	0.139287	0.0827459	0.0168689	0.156156
																						i31=0.9; % WB to BF				32	0	0.131246	0.0822968	0.0171652	0.148412
																										33	0	0.123739	0.0817844	0.0174343	0.141174
																										34	0	0.11673	0.0812147	0.017677	0.134407
																										35	0	0.110185	0.0805935	0.0178941	0.128079
																										36	0	0.104072	0.079926	0.0180864	0.122159
																										37	0	0.0983637	0.0792171	0.0182547	0.116618
																										38	0	0.0930315	0.0784712	0.0184	0.111431
																										39	0	0.0880502	0.0776926	0.0185232	0.106573
																										40	0	0.083396	0.0768851	0.0186251	0.102021
																										41	0	0.0790467	0.0760523	0.0187067	0.0977533
																										42	0	0.0749816	0.0751973	0.0187688	0.0937504
																										43	0	0.0711812	0.0743233	0.0188125	0.0899938
																										44	0	0.0676277	0.073433	0.0188386	0.0864663
																										45	0	0.0643041	0.0725291	0.018848	0.083152
																										46	0	0.0611946	0.0716137	0.0188415	0.0800361
																										47	0	0.0582848	0.0706893	0.01882	0.0771048
																										48	0	0.0555609	0.0697576	0.0187843	0.0743451
																										49	0	0.0530101	0.0688205	0.0187352	0.0717453
																										50	0	0.0506206	0.0678798	0.0186736	0.0692943
																										51	0	0.0483814	0.0669369	0.0186002	0.0669816
																										52	0	0.0462821	0.0659933	0.0185157	0.0647978
																										53	0	0.0443132	0.0650502	0.0184208	0.062734
																										54	0	0.0424656	0.0641088	0.0183162	0.0607818
																										55	0	0.0407311	0.0631701	0.0182026	0.0589338
																										56	0	0.0391019	0.0622352	0.0180807	0.0571826
																										57	0	0.0375707	0.0613048	0.0179509	0.0555217
																										58	0	0.0361309	0.0603799	0.017814	0.0539449
																										59	0	0.0347762	0.059461	0.0176704	0.0524466
																										60	0	0.0335007	0.0585489	0.0175208	0.0510214
																										61	0	0.032299	0.057644	0.0173655	0.0496645
																										62	0	0.031166	0.056747	0.0172052	0.0483712
																										63	0	0.0300972	0.0558583	0.0170402	0.0471374
																										64	0	0.029088	0.0549783	0.0168711	0.0459591
																										65	0	0.0281345	0.0541073	0.0166981	0.0448326
																										66	0	0.0272328	0.0532457	0.0165218	0.0437547
																										67	0	0.0263795	0.0523937	0.0163425	0.042722
																										68	0	0.0255713	0.0515516	0.0161605	0.0417318
																										69	0	0.024805	0.0507196	0.0159763	0.0407813
																										70	0	0.024078	0.0498978	0.01579	0.039868
																										71	0	0.0233876	0.0490865	0.0156021	0.0389897
																										72	0	0.0227313	0.0482856	0.0154127	0.038144
																										73	0	0.0221068	0.0474953	0.0152223	0.0373291
																										74	0	0.0215121	0.0467157	0.0150309	0.0365431
																										75	0	0.0209453	0.0459468	0.0148389	0.0357842
																										76	0	0.0204044	0.0451887	0.0146465	0.0350509
																										77	0	0.0198878	0.0444413	0.0144539	0.0343416
																										78	0	0.0193939	0.0437046	0.0142612	0.0336551
																										79	0	0.0189212	0.0429787	0.0140687	0.0329899
																										80	0	0.0184685	0.0422636	0.0138765	0.032345
																										81	0	0.0180344	0.041559	0.0136848	0.0317192
																										82	0	0.0176178	0.0408651	0.0134937	0.0311115
																										83	0	0.0172175	0.0401817	0.0133034	0.030521
																										84	0	0.0168327	0.0395089	0.013114	0.0299467
																										85	0	0.0164623	0.0388464	0.0129257	0.0293879
																										86	0	0.0161054	0.0381942	0.0127384	0.0288438
																										87	0	0.0157613	0.0375523	0.0125524	0.0283136
																										88	0	0.0154292	0.0369205	0.0123676	0.0277968
																										89	0	0.0151084	0.0362987	0.0121843	0.0272927
																										90	0	0.0147982	0.0356869	0.0120024	0.0268007
																										91	0	0.0144981	0.0350848	0.0118221	0.0263203
																										92	0	0.0142075	0.0344925	0.0116434	0.0258509
																										93	0	0.0139259	0.0339098	0.0114664	0.0253923
																										94	0	0.0136527	0.0333365	0.0112911	0.0249438
																										95	0	0.0133876	0.0327726	0.0111176	0.0245051
																										96	0	0.0131301	0.032218	0.0109458	0.0240759
																										97	0	0.0128798	0.0316724	0.0107759	0.0236557
																										98	0	0.0126363	0.0311358	0.0106079	0.0232443
																										99	0	0.0123994	0.0306081	0.0104418	0.0228412
																										100	0	0.0121687	0.0300892	0.0102776	0.0224464
																										101	0	0.0119439	0.0295788	0.0101154	0.0220594
																										102	0	0.0117248	0.029077	0.00995517	0.02168
																										103	0	0.011511	0.0285835	0.0097969	0.0213079
																										104	0	0.0113024	0.0280982	0.00964063	0.020943
																										105	0	0.0110987	0.0276211	0.00948637	0.0205851
																										106	0	0.0108997	0.027152	0.00933411	0.0202338
																										107	0	0.0107053	0.0266908	0.00918387	0.0198892
																										108	0	0.0105152	0.0262373	0.00903565	0.0195508
																										109	0	0.0103292	0.0257914	0.00888944	0.0192187
																										110	0	0.0101473	0.0253531	0.00874524	0.0188926
																										111	0	0.00996927	0.0249221	0.00860305	0.0185723
																										112	0	0.00979495	0.0244984	0.00846286	0.0182578
																										113	0	0.00962422	0.0240819	0.00832466	0.0179489
																										114	0	0.00945697	0.0236724	0.00818844	0.0176454
																										115	0	0.00929308	0.0232699	0.0080542	0.0173473
																										116	0	0.00913244	0.0228742	0.00792191	0.0170544
																										117	0	0.00897494	0.0224852	0.00779158	0.0167665
																										118	0	0.0088205	0.0221027	0.00766318	0.0164837
																										119	0	0.00866902	0.0217268	0.00753669	0.0162057
																										120	0	0.00852042	0.0213573	0.00741211	0.0159325
																										121	0	0.0083746	0.020994	0.00728942	0.015664
																										122	0	0.00823151	0.0206369	0.00716859	0.0154001
																										123	0	0.00809105	0.0202859	0.00704962	0.0151407
																										124	0	0.00795318	0.0199408	0.00693248	0.0148857
																										125	0	0.00781781	0.0196016	0.00681715	0.014635
																										126	0	0.00768488	0.0192682	0.00670362	0.0143885
																										127	0	0.00755435	0.0189404	0.00659186	0.0141462
																										128	0	0.00742614	0.0186183	0.00648186	0.013908
																										129	0	0.0073002	0.0183016	0.00637359	0.0136738
																										130	0	0.00717649	0.0179903	0.00626703	0.0134435
																										131	0	0.00705495	0.0176843	0.00616217	0.0132171
																										132	0	0.00693554	0.0173835	0.00605898	0.0129945
																										133	0	0.00681821	0.0170878	0.00595744	0.0127756
																										134	0	0.00670291	0.0167972	0.00585753	0.0125604
																										135	0	0.00658961	0.0165115	0.00575923	0.0123488
																										136	0	0.00647825	0.0162307	0.00566251	0.0121408
																										137	0	0.00636881	0.0159546	0.00556736	0.0119362
																										138	0	0.00626125	0.0156833	0.00547376	0.011735
																										139	0	0.00615552	0.0154166	0.00538167	0.0115372
																										140	0	0.0060516	0.0151544	0.00529109	0.0113427
																										141	0	0.00594944	0.0148967	0.00520199	0.0111514
																										142	0	0.00584902	0.0146434	0.00511435	0.0109634
																										143	0	0.00575031	0.0143944	0.00502814	0.0107784
																										144	0	0.00565326	0.0141496	0.00494335	0.0105966
																										145	0	0.00555785	0.0139091	0.00485996	0.0104178
																										146	0	0.00546406	0.0136726	0.00477795	0.010242
																										147	0	0.00537185	0.0134401	0.00469728	0.0100691
																										148	0	0.00528119	0.0132116	0.00461796	0.00989914
																										149	0	0.00519206	0.012987	0.00453994	0.009732
																										150	0	0.00510442	0.0127662	0.00446322	0.00956765
																										151	0	0.00501826	0.0125492	0.00438778	0.00940604
																										152	0	0.00493355	0.0123358	0.00431359	0.00924714
																										153	0	0.00485026	0.0121261	0.00424064	0.0090909
																										154	0	0.00476837	0.01192	0.0041689	0.00893727
																										155	0	0.00468786	0.0117174	0.00409836	0.00878622
																										156	0	0.00460869	0.0115182	0.00402899	0.00863769
																										157	0	0.00453086	0.0113224	0.00396079	0.00849165
																										158	0	0.00445433	0.0111299	0.00389373	0.00834806
																										159	0	0.00437908	0.0109408	0.00382779	0.00820687
																										160	0	0.00430509	0.0107548	0.00376296	0.00806805
																										161	0	0.00423235	0.010572	0.00369921	0.00793156
																										162	0	0.00416083	0.0103923	0.00363653	0.00779736
																										163	0	0.0040905	0.0102157	0.00357491	0.00766541
																										164	0	0.00402136	0.0100421	0.00351432	0.00753568
																										165	0	0.00395337	0.00987143	0.00345475	0.00740812
																										166	0	0.00388653	0.00970367	0.00339619	0.00728271
																										167	0	0.0038208	0.00953876	0.0033386	0.00715941
																										168	0	0.00375618	0.00937666	0.00328199	0.00703818
																										169	0	0.00369265	0.00921732	0.00322634	0.00691899
																										170	0	0.00363018	0.00906069	0.00317162	0.0068018
																										171	0	0.00356876	0.00890672	0.00311782	0.00668658
																										172	0	0.00350837	0.00875537	0.00306493	0.00657331
																										173	0	0.003449	0.00860659	0.00301294	0.00646194
																										174	0	0.00339063	0.00846035	0.00296182	0.00635245
																										175	0	0.00333323	0.00831659	0.00291157	0.0062448
																										176	0	0.0032768	0.00817528	0.00286216	0.00613897
																										177	0	0.00322132	0.00803637	0.00281359	0.00603492
																										178	0	0.00316678	0.00789982	0.00276585	0.00593262
																										179	0	0.00311315	0.00776559	0.00271891	0.00583206
																										180	0	0.00306042	0.00763365	0.00267276	0.00573318
																										181	0	0.00300858	0.00750395	0.00262739	0.00563598

## Sheet: Case 5
106132F-05
	①Stomach				②Body Fluid			③Thyroid				④Whole Body			Background				Bladder				Normalized
Elapsed (hr)	ST (counts)	ST (pixel)	ST (Net)		BF (counts)	BF (pixel)		TH (counts)	TH (pixel)	TH (Net)		WB (counts)	WB (pixel)		BKG (counts)	BKG (pixel)	BKG (Avg)		BL (counts)	BL (pixel)		Elapsed (hr)	ST	TH	BF/WB
0	4.33825e+06											4.33825e+06										0	1	0	0
1	663530	1324	635615		3.65707e+06	105300		36426	306	29974.4		4322663	106930		13599	645	21.0837		64663	782		1	0.146514	0.00690932	0.842983
4	381485	1997	333216		3.21602e+06	104594		52564	296	45409.4		3594645	106887		15421	638	24.1708		85826	639		4	0.0768087	0.0104672	0.741317
24	1	2720	1		970458	105043		86142	436	83344.1		1053803	108199		4152	647	6.41731		13236	420		24		0.0192114	0.223698
48	1	2686	1		239251	103592		82440	594	81544.9		320797	106872		972	645	1.50698		2013	238		48		0.0187967	0.0551492
72	1	2714	1		83826.1	103589		68900	597	68637.9		152465	106900		281	640	0.439063		510	246		72		0.0158215	0.0193225
168	1	2709	1		32022	103666		37736	591	37670		69693	106966		73	654	0.111621		0	0		168		0.00868322	0.0073813
																							MATLAB				MATLAB fitting results
																						Elapsed	ST	TH	BF/WB		ST	BF	TH	WB	BF+WB
																						0	1	0	0	0	1	0	0	0	0
																						1	0.137573	0.001423	0.82705	1	0.137573	0.827043	0.001423	7.4443e-06	0.82705
																						4	0.000358206	0.00788853	0.805728	2	0.0189263	0.891608	0.00366054	4.12031e-05	0.89165
																						24	0	0.0252489	0.240942	3	0.00260375	0.854208	0.00585183	0.000102996	0.854311
																						48	0	0.0227231	0.0625722	4	0.000358206	0.805538	0.00788853	0.000189548	0.805728
																						72	0	0.0165099	0.0207417	5	4.92795e-05	0.757912	0.00976518	0.000297236	0.758209
																						168	0	0.00348674	0.00233792	6	6.77953e-06	0.71287	0.0114899	0.000422702	0.713293
																							AT			7	9.32681e-07	0.670481	0.0130722	0.000562911	0.671044
																						Elapsed	ST	TH	BF/WB	8	1.28312e-07	0.630616	0.0145212	0.000715133	0.631331
																						0	0	0	0	9	1.76522e-08	0.59313	0.0158455	0.00087692	0.594007
																						1	7.99416e-05	3.00996e-05	0.000253844	10	2.42847e-09	0.557884	0.0170533	0.00104608	0.55893
																						4	0.00584468	6.6496e-06	0.00414882	11	3.34092e-10	0.524743	0.0181521	0.00122067	0.525964
																						24	0	3.6451e-05	0.000297359	12	4.59621e-11	0.493584	0.0191491	0.00139894	0.494983
																						48	0	1.54163e-05	5.51009e-05	13	6.3231e-12	0.464288	0.020051	0.00157935	0.465867
																						72	0	4.73847e-07	2.01387e-06	14	8.699e-13	0.436744	0.020864	0.00176054	0.438504
																						168	0	2.70035e-05	2.54357e-05	15	1.197e-13	0.410848	0.0215943	0.00194131	0.412789
																							0.0544271	0.00439875	0.0282329	16	1.65e-14	0.386502	0.0222471	0.0021206	0.388623
																						Total	0.0354906			17	2.3e-15	0.363615	0.0228279	0.00229751	0.365912
																										18	3e-16	0.342097	0.0233414	0.00247124	0.344569
																						% Half life				19	0	0.321869	0.0237923	0.0026411	0.324511
																						Lr=0.693/192.48; % I-131				20	0	0.302854	0.0241849	0.00280652	0.30566
																						L0=0.693/0.35; % Stomach				21	0	0.284977	0.0245232	0.002967	0.287944
																						L1=0.693/12; % Body fluid				22	0	0.268173	0.0248109	0.00312212	0.271295
																						L2=0.693/50; % Thyroid				23	0	0.252376	0.0250517	0.00327157	0.255648
																						L3=0.693/12; % Whole body				24	0	0.237527	0.0252489	0.00341505	0.240942
																										25	0	0.223568	0.0254056	0.00355238	0.227121
																						% Path strength percentage				26	0	0.210447	0.0255246	0.00368337	0.21413
																						i01=1.0; % Stomach				27	0	0.198113	0.0256089	0.00380794	0.201921
																						i12=0.045; % BF to Thyroid				28	0	0.186519	0.0256609	0.003926	0.190445
																						i14=0.955; % BF to Excretion				29	0	0.175621	0.025683	0.00403753	0.179658
																						i23=1.0; % Thyroid to WB				30	0	0.165376	0.0256775	0.00414253	0.169519
																						i34=0.1; % WB to Excretion				31	0	0.155747	0.0256466	0.00424103	0.159988
																						i31=0.9; % WB to BF				32	0	0.146695	0.0255921	0.0043331	0.151028
																										33	0	0.138186	0.0255159	0.0044188	0.142605
																										34	0	0.130188	0.0254198	0.00449824	0.134686
																										35	0	0.12267	0.0253054	0.00457154	0.127241
																										36	0	0.115602	0.0251742	0.00463882	0.120241
																										37	0	0.108959	0.0250276	0.00470023	0.113659
																										38	0	0.102713	0.024867	0.00475592	0.107469
																										39	0	0.0968424	0.0246935	0.00480604	0.101648
																										40	0	0.0913231	0.0245083	0.00485077	0.0961739
																										41	0	0.0861344	0.0243126	0.00489028	0.0910247
																										42	0	0.0812563	0.0241073	0.00492474	0.086181
																										43	0	0.07667	0.0238934	0.00495433	0.0816244
																										44	0	0.0723581	0.0236717	0.00497922	0.0773373
																										45	0	0.0683039	0.0234431	0.00499961	0.0733035
																										46	0	0.0644919	0.0232083	0.00501567	0.0695075
																										47	0	0.0609074	0.0229681	0.00502758	0.0659349
																										48	0	0.0575367	0.0227231	0.00503552	0.0625722
																										49	0	0.0543668	0.0224738	0.00503966	0.0594065
																										50	0	0.0513858	0.022221	0.00504018	0.0564259
																										51	0	0.048582	0.0219651	0.00503725	0.0536193
																										52	0	0.0459449	0.0217066	0.00503103	0.0509759
																										53	0	0.0434643	0.021446	0.0050217	0.048486
																										54	0	0.0411307	0.0211838	0.00500941	0.0461401
																										55	0	0.0389353	0.0209202	0.00499431	0.0439296
																										56	0	0.0368698	0.0206557	0.00497656	0.0418463
																										57	0	0.0349262	0.0203906	0.0049563	0.0398825
																										58	0	0.0330971	0.0201253	0.00493369	0.0380308
																										59	0	0.0313757	0.01986	0.00490886	0.0362846
																										60	0	0.0297555	0.0195949	0.00488193	0.0346374
																										61	0	0.0282302	0.0193304	0.00485305	0.0330833
																										62	0	0.0267942	0.0190667	0.00482234	0.0316166
																										63	0	0.0254421	0.0188039	0.00478992	0.030232
																										64	0	0.0241687	0.0185423	0.0047559	0.0289246
																										65	0	0.0229694	0.0182821	0.00472039	0.0276898
																										66	0	0.0218396	0.0180233	0.00468351	0.0265231
																										67	0	0.0207752	0.0177663	0.00464536	0.0254205
																										68	0	0.0197721	0.017511	0.00460604	0.0243781
																										69	0	0.0188267	0.0172576	0.00456563	0.0233923
																										70	0	0.0179355	0.0170062	0.00452424	0.0224598
																										71	0	0.0170952	0.0167569	0.00448195	0.0215772
																										72	0	0.0163028	0.0165099	0.00443883	0.0207417
																										73	0	0.0155554	0.0162652	0.00439498	0.0199503
																										74	0	0.0148502	0.0160228	0.00435046	0.0192006
																										75	0	0.0141846	0.0157828	0.00430535	0.01849
																										76	0	0.0135565	0.0155454	0.00425971	0.0178162
																										77	0	0.0129633	0.0153105	0.00421362	0.0171769
																										78	0	0.0124032	0.0150781	0.00416712	0.0165703
																										79	0	0.011874	0.0148484	0.00412029	0.0159943
																										80	0	0.0113739	0.0146213	0.00407318	0.0154471
																										81	0	0.0109012	0.0143969	0.00402583	0.0149271
																										82	0	0.0104543	0.0141752	0.0039783	0.0144326
																										83	0	0.0100315	0.0139563	0.00393064	0.0139622
																										84	0	0.00963154	0.01374	0.00388289	0.0135144
																										85	0	0.00925293	0.0135265	0.0038351	0.013088
																										86	0	0.00889444	0.0133158	0.00378729	0.0126817
																										87	0	0.00855488	0.0131078	0.00373952	0.0122944
																										88	0	0.00823311	0.0129025	0.00369181	0.0119249
																										89	0	0.00792809	0.0127	0.0036442	0.0115723
																										90	0	0.00763882	0.0125002	0.00359672	0.0112355
																										91	0	0.00736438	0.0123032	0.00354939	0.0109138
																										92	0	0.00710389	0.0121088	0.00350226	0.0106061
																										93	0	0.00685652	0.0119172	0.00345533	0.0103119
																										94	0	0.00662152	0.0117283	0.00340864	0.0100302
																										95	0	0.00639815	0.0115421	0.0033622	0.00976035
																										96	0	0.00618574	0.0113585	0.00331605	0.00950179
																										97	0	0.00598365	0.0111776	0.00327019	0.00925384
																										98	0	0.00579129	0.0109993	0.00322464	0.00901593
																										99	0	0.00560808	0.0108236	0.00317942	0.0087875
																										100	0	0.0054335	0.0106504	0.00313456	0.00856806
																										101	0	0.00526706	0.0104799	0.00309005	0.00835711
																										102	0	0.00510829	0.0103118	0.00304591	0.0081542
																										103	0	0.00495675	0.0101463	0.00300216	0.00795891
																										104	0	0.00481203	0.00998328	0.0029588	0.00777084
																										105	0	0.00467375	0.0098227	0.00291585	0.0075896
																										106	0	0.00454155	0.00966455	0.00287331	0.00741486
																										107	0	0.00441507	0.0095088	0.0028312	0.00724627
																										108	0	0.00429401	0.00935543	0.00278951	0.00708352
																										109	0	0.00417807	0.00920441	0.00274826	0.00692632
																										110	0	0.00406695	0.00905571	0.00270744	0.0067744
																										111	0	0.0039604	0.00890931	0.00266708	0.00662748
																										112	0	0.00385817	0.00876517	0.00262716	0.00648533
																										113	0	0.00376002	0.00862326	0.00258769	0.00634771
																										114	0	0.00366573	0.00848357	0.00254869	0.00621442
																										115	0	0.0035751	0.00834605	0.00251013	0.00608523
																										116	0	0.00348793	0.00821069	0.00247204	0.00595997
																										117	0	0.00340404	0.00807745	0.00243441	0.00583845
																										118	0	0.00332325	0.0079463	0.00239725	0.0057205
																										119	0	0.00324541	0.00781722	0.00236054	0.00560596
																										120	0	0.00317037	0.00769018	0.0023243	0.00549467
																										121	0	0.00309797	0.00756514	0.00228852	0.00538649
																										122	0	0.00302809	0.00744209	0.0022532	0.00528129
																										123	0	0.0029606	0.00732099	0.00221834	0.00517895
																										124	0	0.00289538	0.00720181	0.00218395	0.00507933
																										125	0	0.00283232	0.00708454	0.00215001	0.00498233
																										126	0	0.00277131	0.00696913	0.00211652	0.00488784
																										127	0	0.00271226	0.00685556	0.00208349	0.00479575
																										128	0	0.00265507	0.00674382	0.00205091	0.00470598
																										129	0	0.00259965	0.00663386	0.00201878	0.00461843
																										130	0	0.00254591	0.00652566	0.00198709	0.00453301
																										131	0	0.00249379	0.0064192	0.00195585	0.00444965
																										132	0	0.00244321	0.00631445	0.00192505	0.00436826
																										133	0	0.0023941	0.00621138	0.00189468	0.00428878
																										134	0	0.00234638	0.00610998	0.00186475	0.00421113
																										135	0	0.00230001	0.00601021	0.00183524	0.00413526
																										136	0	0.00225493	0.00591204	0.00180616	0.00406109
																										137	0	0.00221107	0.00581546	0.00177751	0.00398857
																										138	0	0.00216838	0.00572045	0.00174927	0.00391765
																										139	0	0.00212682	0.00562696	0.00172144	0.00384826
																										140	0	0.00208635	0.00553499	0.00169402	0.00378037
																										141	0	0.00204691	0.00544451	0.00166701	0.00371392
																										142	0	0.00200846	0.0053555	0.0016404	0.00364886
																										143	0	0.00197097	0.00526793	0.00161419	0.00358516
																										144	0	0.0019344	0.00518178	0.00158836	0.00352277
																										145	0	0.00189872	0.00509702	0.00156293	0.00346165
																										146	0	0.00186389	0.00501365	0.00153788	0.00340176
																										147	0	0.00182987	0.00493162	0.00151321	0.00334308
																										148	0	0.00179665	0.00485093	0.00148891	0.00328556
																										149	0	0.00176419	0.00477156	0.00146498	0.00322917
																										150	0	0.00173246	0.00469347	0.00144142	0.00317388
																										151	0	0.00170144	0.00461665	0.00141822	0.00311966
																										152	0	0.00167111	0.00454109	0.00139538	0.00306648
																										153	0	0.00164143	0.00446675	0.00137288	0.00301432
																										154	0	0.0016124	0.00439363	0.00135074	0.00296314
																										155	0	0.00158399	0.0043217	0.00132894	0.00291293
																										156	0	0.00155618	0.00425094	0.00130747	0.00286366
																										157	0	0.00152896	0.00418134	0.00128634	0.0028153
																										158	0	0.00150229	0.00411287	0.00126554	0.00276783
																										159	0	0.00147617	0.00404551	0.00124507	0.00272124
																										160	0	0.00145058	0.00397926	0.00122491	0.0026755
																										161	0	0.00142551	0.00391409	0.00120507	0.00263058
																										162	0	0.00140093	0.00384998	0.00118555	0.00258648
																										163	0	0.00137685	0.00378692	0.00116633	0.00254317
																										164	0	0.00135323	0.00372489	0.00114741	0.00250064
																										165	0	0.00133007	0.00366387	0.00112879	0.00245886
																										166	0	0.00130736	0.00360385	0.00111047	0.00241783
																										167	0	0.00128509	0.00354481	0.00109243	0.00237752
																										168	0	0.00126324	0.00348674	0.00107469	0.00233792
																										169	0	0.0012418	0.00342961	0.00105722	0.00229902
																										170	0	0.00122076	0.00337342	0.00104003	0.00226079
																										171	0	0.00120012	0.00331815	0.00102312	0.00222323
																										172	0	0.00117986	0.00326378	0.00100647	0.00218633
																										173	0	0.00115997	0.0032103	0.000990093	0.00215006
																										174	0	0.00114044	0.0031577	0.000973975	0.00211442
																										175	0	0.00112128	0.00310596	0.000958116	0.00207939
																										176	0	0.00110246	0.00305506	0.00094251	0.00204497
																										177	0	0.00108398	0.003005	0.000927154	0.00201113
																										178	0	0.00106583	0.00295575	0.000912045	0.00197787
																										179	0	0.001048	0.00290732	0.000897178	0.00194518
																										180	0	0.0010305	0.00285967	0.00088255	0.00191304
																										181	0	0.0010133	0.00281281	0.000868157	0.00188146

## Sheet: Case 6
106132F-06
	①Stomach				②Body Fluid			③Thyroid				④Whole Body			Background				Bladder				Normalized
Elapsed (hr)	ST (counts)	ST (pixel)	ST (Net)		BF (counts)	BF (pixel)		TH (counts)	TH (pixel)	TH (Net)		WB (counts)	WB (pixel)		BKG (counts)	BKG (pixel)	BKG (Avg)		BL (counts)	BL (pixel)		Elapsed (hr)	ST	TH	BF/WB
0	3.6765e+06											3.6765e+06										0	1	0	0
1	1665648	2487	1.64882e+06		1.98391e+06	115001		32975	358	30553.2		3663290	117846		3626	536	6.76493		32604	874		1	0.448476	0.00831039	0.53962
4	620939	2482	571794		3.10946e+06	106221		164388	368	157101		3838356	109071		10633	537	19.8007		21032	296		4	0.155526	0.0427312	0.845766
24	1	2720	1		1.31998e+06	106572		446708	366	444501		1764487	109658		3232	536	6.02985		15451	457		24		0.120903	0.359033
48	1	2686	1		470145	106557		406167	366	405737		875883	109609		629	536	1.17351		0	0		72		0.11036	0.127878
72	1	2714	1		325398	107659		361727	367	361567		686966	110740		234	536	0.436567		0	0		96		0.0983453	0.0885075
168	1	2709	1		204813	106537		221685	357	221596		426410	109603		134	536	0.25		0	0		168		0.0602735	0.0557087
																							MATLAB				MATLAB fitting results
																						Elapsed	ST	TH	BF/WB		ST	BF	TH	WB	BF+WB
																						0	1	0	0	0	1	0	0	0	0
																						1	0.498276	0.00376276	0.485533	1	0.498276	0.485511	0.00376276	2.2787e-05	0.485533
																						4	0.0616426	0.0327356	0.812783	2	0.248279	0.703846	0.0120554	0.000151959	0.703998
																						24	5.4864e-08	0.142938	0.356502	3	0.123712	0.790206	0.0221567	0.000433023	0.790639
																						72	0	0.105446	0.103806	4	0.0616426	0.811906	0.0327356	0.000876486	0.812783
																						96	0	0.0766129	0.074354	5	0.0307151	0.802439	0.0431524	0.00147641	0.803915
																						168	0	0.0288308	0.0292311	6	0.0153046	0.778443	0.0531106	0.00221961	0.780663
																							AT			7	0.00762592	0.748164	0.0624838	0.00309011	0.751254
																						Elapsed	ST	TH	BF/WB	8	0.00379981	0.715665	0.0712291	0.00407142	0.719736
																						0	0	0	0	9	0.00189336	0.682929	0.0793445	0.00514747	0.688077
																						1	0.00248007	2.06809e-05	0.00292533	10	0.000943416	0.650903	0.0868469	0.00630315	0.657207
																						4	0.00881418	9.99118e-05	0.00108788	11	0.000470082	0.620021	0.0937623	0.00752444	0.627545
																						24	0	0.000485514	6.40704e-06	12	0.000234231	0.590459	0.10012	0.00879848	0.599257
																						72	0	2.41475e-05	0.00057948	13	0.000116712	0.562271	0.10595	0.0101135	0.572385
																						96	0	0.000472299	0.000200324	14	5.81546e-05	0.53545	0.111282	0.0114589	0.546909
																						168	0	0.000988645	0.000701066	15	2.89771e-05	0.509959	0.116145	0.0128251	0.522784
																							0.0751473	0.018669	0.0302778	16	1.44386e-05	0.485747	0.120566	0.0142032	0.49995
																						Total	0.0480014			17	7.19441e-06	0.46276	0.124572	0.0155856	0.478346
																										18	3.5848e-06	0.440943	0.128188	0.0169651	0.457908
																						% Half life				19	1.78622e-06	0.42024	0.131438	0.0183356	0.438575
																						Lr=0.693/192.48; % I-131				20	8.90033e-07	0.400597	0.134344	0.0196915	0.420288
																						L0=0.693/1.0; % Stomach				21	4.43482e-07	0.381962	0.136927	0.0210278	0.40299
																						L1=0.693/15; % Body fluid				22	2.20977e-07	0.364286	0.139208	0.0223403	0.386626
																						L2=0.693/40; % Thyroid				23	1.10108e-07	0.347521	0.141205	0.0236251	0.371146
																						L3=0.693/15; % Whole body				24	5.4864e-08	0.331623	0.142938	0.0248789	0.356502
																										25	2.73374e-08	0.316546	0.144422	0.026099	0.342645
																						% Path strength percentage				26	1.36216e-08	0.302251	0.145673	0.0272829	0.329534
																						i01=1.0; % Stomach				27	6.78732e-09	0.288698	0.146708	0.0284286	0.317127
																						i12=0.3; % BF to Thyroid				28	3.38196e-09	0.275849	0.147541	0.0295343	0.305383
																						i14=0.7; % BF to Excretion				29	1.68515e-09	0.263668	0.148185	0.0305988	0.294266
																						i23=1.0; % Thyroid to WB				30	8.39671e-10	0.252121	0.148652	0.031621	0.283742
																						i34=0.1; % WB to Excretion				31	4.18388e-10	0.241175	0.148956	0.0325999	0.273775
																						i31=0.9; % WB to BF				32	2.08473e-10	0.2308	0.149107	0.0335352	0.264336
																										33	1.03877e-10	0.220967	0.149117	0.0344263	0.255393
																										34	5.17595e-11	0.211646	0.148995	0.0352732	0.246919
																										35	2.57905e-11	0.202811	0.148751	0.0360758	0.238887
																										36	1.28508e-11	0.194437	0.148395	0.0368343	0.231272
																										37	6.4033e-12	0.1865	0.147934	0.0375491	0.224049
																										38	3.1906e-12	0.178977	0.147376	0.0382204	0.217197
																										39	1.5898e-12	0.171845	0.146729	0.038849	0.210694
																										40	7.922e-13	0.165085	0.146001	0.0394355	0.20452
																										41	3.947e-13	0.158676	0.145197	0.0399804	0.198656
																										42	1.967e-13	0.152599	0.144325	0.0404847	0.193084
																										43	9.8e-14	0.146838	0.143389	0.0409493	0.187787
																										44	4.88e-14	0.141374	0.142396	0.0413749	0.182749
																										45	2.43e-14	0.136192	0.14135	0.0417627	0.177955
																										46	1.21e-14	0.131277	0.140257	0.0421135	0.173391
																										47	6e-15	0.126614	0.139121	0.0424284	0.169043
																										48	3e-15	0.12219	0.137946	0.0427085	0.164899
																										49	1.5e-15	0.117992	0.136736	0.0429548	0.160946
																										50	7e-16	0.114006	0.135496	0.0431684	0.157175
																										51	4e-16	0.110223	0.134227	0.0433505	0.153573
																										52	2e-16	0.10663	0.132934	0.043502	0.150132
																										53	1e-16	0.103216	0.13162	0.0436242	0.146841
																										54	0	0.0999736	0.130288	0.043718	0.143692
																										55	0	0.0968916	0.12894	0.0437847	0.140676
																										56	0	0.0939614	0.127578	0.0438252	0.137787
																										57	0	0.0911747	0.126206	0.0438406	0.135015
																										58	0	0.0885236	0.124825	0.043832	0.132356
																										59	0	0.0860003	0.123437	0.0438004	0.129801
																										60	0	0.083598	0.122043	0.0437469	0.127345
																										61	0	0.0813097	0.120647	0.0436723	0.124982
																										62	0	0.0791292	0.119249	0.0435778	0.122707
																										63	0	0.0770504	0.11785	0.0434642	0.120515
																										64	0	0.0750676	0.116453	0.0433325	0.1184
																										65	0	0.0731754	0.115058	0.0431837	0.116359
																										66	0	0.0713687	0.113666	0.0430185	0.114387
																										67	0	0.0696429	0.112279	0.0428378	0.112481
																										68	0	0.0679932	0.110898	0.0426425	0.110636
																										69	0	0.0664155	0.109523	0.0424335	0.108849
																										70	0	0.0649056	0.108156	0.0422114	0.107117
																										71	0	0.0634599	0.106796	0.041977	0.105437
																										72	0	0.0620746	0.105446	0.0417312	0.103806
																										73	0	0.0607465	0.104104	0.0414745	0.102221
																										74	0	0.0594722	0.102773	0.0412077	0.10068
																										75	0	0.0582488	0.101452	0.0409315	0.0991803
																										76	0	0.0570735	0.100142	0.0406464	0.0977199
																										77	0	0.0559436	0.0988431	0.0403532	0.0962967
																										78	0	0.0548565	0.097556	0.0400523	0.0949088
																										79	0	0.0538098	0.096281	0.0397444	0.0935542
																										80	0	0.0528014	0.0950183	0.0394301	0.0922314
																										81	0	0.0518291	0.0937682	0.0391097	0.0909388
																										82	0	0.0508909	0.0925308	0.0387839	0.0896748
																										83	0	0.049985	0.0913064	0.0384532	0.0884381
																										84	0	0.0491095	0.0900952	0.0381179	0.0872274
																										85	0	0.048263	0.0888972	0.0377785	0.0860415
																										86	0	0.0474437	0.0877127	0.0374355	0.0848792
																										87	0	0.0466502	0.0865416	0.0370893	0.0837395
																										88	0	0.0458812	0.085384	0.0367402	0.0826214
																										89	0	0.0451353	0.08424	0.0363886	0.0815239
																										90	0	0.0444114	0.0831096	0.0360349	0.0804463
																										91	0	0.0437082	0.0819929	0.0356794	0.0793876
																										92	0	0.0430247	0.0808898	0.0353224	0.0783471
																										93	0	0.04236	0.0798002	0.0349642	0.0773242
																										94	0	0.041713	0.0787243	0.0346051	0.0763181
																										95	0	0.0410828	0.0776618	0.0342454	0.0753282
																										96	0	0.0404687	0.0766129	0.0338853	0.074354
																										97	0	0.0398697	0.0755773	0.0335251	0.0733948
																										98	0	0.0392853	0.0745551	0.033165	0.0724503
																										99	0	0.0387147	0.0735461	0.0328052	0.0715199
																										100	0	0.0381572	0.0725502	0.032446	0.0706032
																										101	0	0.0376122	0.0715675	0.0320875	0.0696997
																										102	0	0.0370792	0.0705977	0.0317299	0.0688091
																										103	0	0.0365576	0.0696407	0.0313735	0.067931
																										104	0	0.0360469	0.0686965	0.0310182	0.0670651
																										105	0	0.0355466	0.0677649	0.0306644	0.066211
																										106	0	0.0350563	0.0668458	0.0303121	0.0653684
																										107	0	0.0345756	0.0659391	0.0299615	0.0645371
																										108	0	0.034104	0.0650446	0.0296128	0.0637168
																										109	0	0.0336413	0.0641622	0.0292659	0.0629072
																										110	0	0.033187	0.0632918	0.0289211	0.0621081
																										111	0	0.0327408	0.0624333	0.0285784	0.0613193
																										112	0	0.0323025	0.0615865	0.028238	0.0605405
																										113	0	0.0318716	0.0607512	0.0278999	0.0597716
																										114	0	0.0314481	0.0599274	0.0275642	0.0590123
																										115	0	0.0310315	0.0591149	0.027231	0.0582626
																										116	0	0.0306218	0.0583136	0.0269003	0.0575221
																										117	0	0.0302186	0.0575232	0.0265723	0.0567909
																										118	0	0.0298217	0.0567438	0.0262469	0.0560686
																										119	0	0.0294309	0.0559751	0.0259243	0.0553552
																										120	0	0.0290461	0.055217	0.0256044	0.0546505
																										121	0	0.0286671	0.0544693	0.0252873	0.0539545
																										122	0	0.0282937	0.053732	0.0249731	0.0532668
																										123	0	0.0279258	0.0530049	0.0246618	0.0525876
																										124	0	0.0275631	0.0522878	0.0243534	0.0519165
																										125	0	0.0272056	0.0515806	0.024048	0.0512536
																										126	0	0.0268532	0.0508832	0.0237455	0.0505987
																										127	0	0.0265057	0.0501954	0.023446	0.0499517
																										128	0	0.0261629	0.0495171	0.0231495	0.0493125
																										129	0	0.0258249	0.0488483	0.0228561	0.048681
																										130	0	0.0254914	0.0481886	0.0225657	0.0480571
																										131	0	0.0251625	0.0475381	0.0222783	0.0474407
																										132	0	0.0248379	0.0468966	0.0219939	0.0468318
																										133	0	0.0245176	0.0462639	0.0217126	0.0462302
																										134	0	0.0242015	0.04564	0.0214344	0.0456359
																										135	0	0.0238895	0.0450247	0.0211592	0.0450487
																										136	0	0.0235817	0.0444179	0.020887	0.0444687
																										137	0	0.0232777	0.0438194	0.0206179	0.0438956
																										138	0	0.0229777	0.0432292	0.0203518	0.0433295
																										139	0	0.0226816	0.0426471	0.0200887	0.0427703
																										140	0	0.0223892	0.0420731	0.0198287	0.0422178
																										141	0	0.0221005	0.0415069	0.0195716	0.0416721
																										142	0	0.0218155	0.0409486	0.0193175	0.041133
																										143	0	0.0215341	0.0403979	0.0190664	0.0406005
																										144	0	0.0212562	0.0398548	0.0188183	0.0400745
																										145	0	0.0209819	0.0393191	0.0185731	0.0395549
																										146	0	0.020711	0.0387908	0.0183308	0.0390417
																										147	0	0.0204434	0.0382698	0.0180914	0.0385348
																										148	0	0.0201792	0.0377559	0.0178549	0.0380341
																										149	0	0.0199184	0.037249	0.0176213	0.0375396
																										150	0	0.0196607	0.0367491	0.0173905	0.0370512
																										151	0	0.0194063	0.036256	0.0171625	0.0365688
																										152	0	0.0191551	0.0357696	0.0169373	0.0360924
																										153	0	0.0189069	0.0352899	0.016715	0.0356219
																										154	0	0.0186619	0.0348168	0.0164953	0.0351572
																										155	0	0.0184199	0.0343501	0.0162784	0.0346983
																										156	0	0.018181	0.0338898	0.0160642	0.0342452
																										157	0	0.017945	0.0334357	0.0158527	0.0337977
																										158	0	0.0177119	0.0329879	0.0156438	0.0333557
																										159	0	0.0174818	0.0325461	0.0154376	0.0329194
																										160	0	0.0172545	0.0321104	0.0152339	0.0324884
																										161	0	0.0170301	0.0316806	0.0150329	0.0320629
																										162	0	0.0168084	0.0312566	0.0148344	0.0316428
																										163	0	0.0165896	0.0308383	0.0146384	0.0312279
																										164	0	0.0163734	0.0304258	0.0144449	0.0308183
																										165	0	0.01616	0.0300188	0.0142539	0.0304139
																										166	0	0.0159492	0.0296174	0.0140654	0.0300146
																										167	0	0.0157411	0.0292214	0.0138792	0.0296203
																										168	0	0.0155356	0.0288308	0.0136955	0.0292311
																										169	0	0.0153326	0.0284455	0.0135141	0.0288468
																										170	0	0.0151323	0.0280653	0.0133351	0.0284674
																										171	0	0.0149344	0.0276903	0.0131584	0.0280928
																										172	0	0.014739	0.0273204	0.012984	0.027723
																										173	0	0.0145461	0.0269555	0.0128118	0.0273579
																										174	0	0.0143556	0.0265955	0.0126419	0.0269975
																										175	0	0.0141676	0.0262404	0.0124742	0.0266418
																										176	0	0.0139819	0.02589	0.0123087	0.0262906
																										177	0	0.0137985	0.0255444	0.0121453	0.0259439
																										178	0	0.0136175	0.0252035	0.0119841	0.0256016
																										179	0	0.0134388	0.0248671	0.011825	0.0252638
																										180	0	0.0132624	0.0245352	0.011668	0.0249303
																										181	0	0.0130882	0.0242079	0.011513	0.0246012

## Sheet: Case 7
106132F-07
	①Stomach				②Body Fluid			③Thyroid				④Whole Body			Background				Bladder				Normalized
Elapsed (hr)	ST (counts)	ST (pixel)	ST (Net)		BF (counts)	BF (pixel)		TH (counts)	TH (pixel)	TH (Net)		WB (counts)	WB (pixel)		BKG (counts)	BKG (pixel)	BKG (Avg)		BL (counts)	BL (pixel)		Elapsed (hr)	ST	TH	BF/WB
0	4.67746e+06											4.67746e+06										0	1	0	0
1	994727	2280	935833		3.65064e+06	102737		82809	334	74181.5		4660651	105351		19993	774	25.8307		209349	802		1	0.200073	0.0158594	0.780474
4	308575	1835	260223		3.52101e+06	103915		194879	336	186025		3967259	106086		20395	774	26.3501		77530	493		4	0.0556333	0.0397706	0.752761
24	1	2720	1		1.36265e+06	104938		332915	321	330553		1693203	107979		5696	774	7.35917		15950	275		24		0.0706693	0.291322
48	1	2686	1		540578	102338		307330	332	306585		847164	105356		1738	774	2.24548		4608	278		48		0.0655451	0.115571
72	1	2714	1		293038	102310		304397	324	304132		597171	105348		633	774	0.817829		0	0		72		0.0650207	0.0626489
168	1	2709	1		145505	102318		167618	329	167518		313024	105356		236	774	0.30491		0	0		168		0.0358138	0.0311078
																							MATLAB				MATLAB fitting results
																						Elapsed	ST	TH	BF/WB		ST	BF	TH	WB	BF+WB
																						0	1	0	0	0	1	0	0	0	0
																						1	0.213611	0.00456577	0.75731	1	0.213611	0.757284	0.00456577	2.59274e-05	0.75731
																						4	0.00208205	0.0281621	0.823593	2	0.0456295	0.87716	0.0124514	0.00015126	0.877311
																						24	1e-16	0.0954684	0.284008	3	0.00974695	0.863203	0.0205291	0.000390701	0.863593
																						48	0	0.0877485	0.104311	4	0.00208205	0.822858	0.0281621	0.000734752	0.823593
																						72	0	0.065126	0.0552495	5	0.000444748	0.778959	0.0352438	0.0011699	0.780129
																						168	0	0.0156447	0.0122695	6	9.5003e-05	0.736271	0.0417793	0.00168283	0.737954
																							AT			7	2.02936e-05	0.695705	0.0477959	0.00226126	0.697966
																						Elapsed	ST	TH	BF/WB	8	4.33494e-06	0.657355	0.0533243	0.00289404	0.660249
																						0	0	0	0	9	9.25989e-07	0.621145	0.0583945	0.00357107	0.624716
																						1	0.000183272	0.000127545	0.000536557	10	1.97801e-07	0.586967	0.0630348	0.00428327	0.591251
																						4	0.00286773	0.000134756	0.00501716	11	4.22524e-08	0.554714	0.0672722	0.00502246	0.559737
																						24	0	0.000614995	5.35009e-05	12	9.02557e-09	0.52428	0.071132	0.0057813	0.530061
																						48	0	0.000492994	0.000126792	13	1.92796e-09	0.495565	0.0746382	0.00655325	0.502118
																						72	0	1.10704e-08	5.47522e-05	14	4.11832e-10	0.468475	0.0778132	0.00733246	0.475807
																						168	0	0.000406791	0.00035488	15	8.79717e-11	0.44292	0.0806785	0.00811372	0.451033
																							0.0390577	0.0172099	0.0319991	16	1.87917e-11	0.418814	0.0832538	0.00889244	0.427707
																						Total	0.0307984			17	4.0141e-12	0.396079	0.0855582	0.00966457	0.405743
																										18	8.575e-13	0.374637	0.0876094	0.0104265	0.385063
																						% Half life				19	1.832e-13	0.354416	0.089424	0.0111753	0.365592
																						Lr=0.693/192.48; % I-131				20	3.91e-14	0.335349	0.0910178	0.011908	0.347257
																						L0=0.693/0.45; % Stomach				21	8.4e-15	0.31737	0.0924056	0.0126226	0.329992
																						L1=0.693/13; % Body fluid				22	1.8e-15	0.300418	0.0936014	0.0133169	0.313735
																						L2=0.693/45; % Thyroid				23	4e-16	0.284436	0.0946182	0.0139893	0.298426
																						L3=0.693/13; % Whole body				24	1e-16	0.269369	0.0954684	0.0146385	0.284008
																										25	0	0.255166	0.0961635	0.0152633	0.270429
																						% Path strength percentage				26	0	0.241776	0.0967144	0.0158629	0.257639
																						i01=1.0; % Stomach				27	0	0.229155	0.0971314	0.0164365	0.245591
																						i12=0.18; % BF to Thyroid				28	0	0.217258	0.0974241	0.0169836	0.234241
																						i14=0.82; % BF to Excretion				29	0	0.206044	0.0976015	0.017504	0.223548
																						i23=1.0; % Thyroid to WB				30	0	0.195474	0.097672	0.0179975	0.213471
																						i34=0.1; % WB to Excretion				31	0	0.185511	0.0976437	0.0184639	0.203975
																						i31=0.9; % WB to BF				32	0	0.17612	0.097524	0.0189035	0.195023
																										33	0	0.167268	0.0973199	0.0193162	0.186585
																										34	0	0.158925	0.0970379	0.0197025	0.178628
																										35	0	0.151061	0.0966843	0.0200627	0.171124
																										36	0	0.143648	0.0962647	0.0203971	0.164045
																										37	0	0.13666	0.0957846	0.0207063	0.157367
																										38	0	0.130073	0.095249	0.0209907	0.151064
																										39	0	0.123863	0.0946628	0.0212511	0.145114
																										40	0	0.118007	0.0940302	0.0214878	0.139495
																										41	0	0.112487	0.0933556	0.0217017	0.134188
																										42	0	0.107281	0.0926426	0.0218934	0.129174
																										43	0	0.102371	0.091895	0.0220635	0.124435
																										44	0	0.0977407	0.0911162	0.0222128	0.119953
																										45	0	0.0933728	0.0903093	0.022342	0.115715
																										46	0	0.0892521	0.0894772	0.0224517	0.111704
																										47	0	0.0853641	0.0886228	0.0225427	0.107907
																										48	0	0.0816949	0.0877485	0.0226158	0.104311
																										49	0	0.0782318	0.0868568	0.0226716	0.100903
																										50	0	0.0749624	0.0859499	0.0227108	0.0976732
																										51	0	0.0718753	0.0850299	0.0227342	0.0946095
																										52	0	0.0689598	0.0840987	0.0227425	0.0917022
																										53	0	0.0662055	0.0831581	0.0227362	0.0889418
																										54	0	0.063603	0.0822097	0.0227162	0.0863192
																										55	0	0.0611433	0.0812551	0.022683	0.0838263
																										56	0	0.0588177	0.0802958	0.0226374	0.0814551
																										57	0	0.0566184	0.079333	0.0225799	0.0791983
																										58	0	0.0545378	0.078368	0.0225111	0.0770489
																										59	0	0.0525689	0.077402	0.0224317	0.0750005
																										60	0	0.0507049	0.0764359	0.0223422	0.0730471
																										61	0	0.0489396	0.0754707	0.0222432	0.0711828
																										62	0	0.0472672	0.0745074	0.0221352	0.0694024
																										63	0	0.045682	0.0735467	0.0220188	0.0677009
																										64	0	0.0441789	0.0725895	0.0218945	0.0660735
																										65	0	0.042753	0.0716363	0.0217628	0.0645158
																										66	0	0.0413997	0.0706879	0.0216241	0.0630238
																										67	0	0.0401146	0.0697448	0.021479	0.0615936
																										68	0	0.0388937	0.0688076	0.0213278	0.0602214
																										69	0	0.0377331	0.0678766	0.0211709	0.0589041
																										70	0	0.0366293	0.0669525	0.0210089	0.0576382
																										71	0	0.0355789	0.0660355	0.020842	0.056421
																										72	0	0.0345787	0.065126	0.0206708	0.0552495
																										73	0	0.0336258	0.0642243	0.0204954	0.0541211
																										74	0	0.0327173	0.0633308	0.0203163	0.0530335
																										75	0	0.0318506	0.0624456	0.0201338	0.0519843
																										76	0	0.0310233	0.0615691	0.0199482	0.0509714
																										77	0	0.030233	0.0607014	0.0197598	0.0499928
																										78	0	0.0294776	0.0598427	0.0195689	0.0490465
																										79	0	0.028755	0.0589931	0.0193757	0.0481308
																										80	0	0.0280634	0.0581528	0.0191807	0.047244
																										81	0	0.0274008	0.0573218	0.0189839	0.0463847
																										82	0	0.0267657	0.0565004	0.0187856	0.0455513
																										83	0	0.0261565	0.0556884	0.018586	0.0447425
																										84	0	0.0255716	0.0548861	0.0183855	0.0439571
																										85	0	0.0250097	0.0540935	0.018184	0.0431938
																										86	0	0.0244695	0.0533105	0.017982	0.0424515
																										87	0	0.0239498	0.0525372	0.0177794	0.0417292
																										88	0	0.0234493	0.0517737	0.0175766	0.0410259
																										89	0	0.022967	0.0510198	0.0173736	0.0403407
																										90	0	0.022502	0.0502756	0.0171706	0.0396727
																										91	0	0.0220532	0.0495411	0.0169678	0.0390211
																										92	0	0.0216198	0.0488162	0.0167653	0.0383852
																										93	0	0.021201	0.0481009	0.0165633	0.0377642
																										94	0	0.0207959	0.0473952	0.0163617	0.0371576
																										95	0	0.0204038	0.046699	0.0161608	0.0365647
																										96	0	0.0200241	0.0460122	0.0159607	0.0359848
																										97	0	0.019656	0.0453347	0.0157615	0.0354175
																										98	0	0.0192991	0.0446666	0.0155632	0.0348622
																										99	0	0.0189526	0.0440077	0.0153659	0.0343185
																										100	0	0.0186162	0.043358	0.0151697	0.0337859
																										101	0	0.0182893	0.0427173	0.0149748	0.033264
																										102	0	0.0179713	0.0420856	0.0147811	0.0327524
																										103	0	0.017662	0.0414629	0.0145887	0.0322507
																										104	0	0.0173608	0.0408489	0.0143977	0.0317585
																										105	0	0.0170674	0.0402437	0.0142082	0.0312756
																										106	0	0.0167815	0.0396471	0.0140201	0.0308016
																										107	0	0.0165026	0.0390591	0.0138336	0.0303362
																										108	0	0.0162305	0.0384795	0.0136487	0.0298792
																										109	0	0.0159649	0.0379083	0.0134653	0.0294302
																										110	0	0.0157054	0.0373453	0.0132837	0.0289891
																										111	0	0.0154519	0.0367905	0.0131037	0.0285556
																										112	0	0.015204	0.0362438	0.0129254	0.0281294
																										113	0	0.0149616	0.035705	0.0127489	0.0277105
																										114	0	0.0147244	0.035174	0.0125741	0.0272985
																										115	0	0.0144922	0.0346509	0.0124011	0.0268933
																										116	0	0.0142648	0.0341354	0.0122299	0.0264947
																										117	0	0.0140421	0.0336274	0.0120605	0.0261026
																										118	0	0.0138238	0.0331269	0.011893	0.0257167
																										119	0	0.0136098	0.0326338	0.0117272	0.025337
																										120	0	0.0134	0.032148	0.0115633	0.0249633
																										121	0	0.0131942	0.0316693	0.0114013	0.0245955
																										122	0	0.0129922	0.0311977	0.0112411	0.0242333
																										123	0	0.012794	0.0307331	0.0110828	0.0238768
																										124	0	0.0125995	0.0302753	0.0109263	0.0235257
																										125	0	0.0124084	0.0298243	0.0107717	0.0231801
																										126	0	0.0122207	0.0293801	0.0106189	0.0228396
																										127	0	0.0120364	0.0289424	0.010468	0.0225043
																										128	0	0.0118552	0.0285112	0.0103189	0.0221741
																										129	0	0.0116772	0.0280864	0.0101717	0.0218488
																										130	0	0.0115021	0.0276679	0.0100262	0.0215284
																										131	0	0.0113301	0.0272557	0.00988267	0.0212127
																										132	0	0.0111609	0.0268496	0.00974091	0.0209018
																										133	0	0.0109944	0.0264496	0.00960096	0.0205954
																										134	0	0.0108307	0.0260555	0.00946281	0.0202935
																										135	0	0.0106697	0.0256673	0.00932645	0.0199961
																										136	0	0.0105112	0.0252848	0.00919186	0.0197031
																										137	0	0.0103553	0.0249081	0.00905903	0.0194144
																										138	0	0.0102019	0.024537	0.00892796	0.0191298
																										139	0	0.0100508	0.0241714	0.00879862	0.0188495
																										140	0	0.00990217	0.0238113	0.00867101	0.0185732
																										141	0	0.00975581	0.0234566	0.00854511	0.0183009
																										142	0	0.00961172	0.0231071	0.0084209	0.0180326
																										143	0	0.00946984	0.0227629	0.00829837	0.0177682
																										144	0	0.00933014	0.0224238	0.0081775	0.0175076
																										145	0	0.00919257	0.0220898	0.00805828	0.0172509
																										146	0	0.00905709	0.0217608	0.0079407	0.0169978
																										147	0	0.00892366	0.0214367	0.00782473	0.0167484
																										148	0	0.00879223	0.0211174	0.00771036	0.0165026
																										149	0	0.00866278	0.0208029	0.00759758	0.0162604
																										150	0	0.00853527	0.0204931	0.00748636	0.0160216
																										151	0	0.00840967	0.0201879	0.00737669	0.0157864
																										152	0	0.00828593	0.0198873	0.00726856	0.0155545
																										153	0	0.00816403	0.0195912	0.00716194	0.015326
																										154	0	0.00804394	0.0192995	0.00705682	0.0151008
																										155	0	0.00792562	0.0190122	0.00695318	0.0148788
																										156	0	0.00780905	0.0187291	0.006851	0.01466
																										157	0	0.00769419	0.0184503	0.00675027	0.0144445
																										158	0	0.00758103	0.0181756	0.00665097	0.014232
																										159	0	0.00746953	0.0179051	0.00655309	0.0140226
																										160	0	0.00735966	0.0176385	0.0064566	0.0138163
																										161	0	0.00725141	0.017376	0.00636148	0.0136129
																										162	0	0.00714474	0.0171174	0.00626773	0.0134125
																										163	0	0.00703963	0.0168626	0.00617532	0.0132149
																										164	0	0.00693605	0.0166117	0.00608424	0.0130203
																										165	0	0.00683399	0.0163644	0.00599447	0.0128285
																										166	0	0.00673342	0.0161209	0.005906	0.0126394
																										167	0	0.00663431	0.015881	0.00581879	0.0124531
																										168	0	0.00653665	0.0156447	0.00573285	0.0122695
																										169	0	0.00644042	0.015412	0.00564816	0.0120886
																										170	0	0.00634559	0.0151826	0.00556468	0.0119103
																										171	0	0.00625213	0.0149568	0.00548242	0.0117346
																										172	0	0.00616005	0.0147342	0.00540136	0.0115614
																										173	0	0.0060693	0.014515	0.00532147	0.0113908
																										174	0	0.00597987	0.0142991	0.00524275	0.0112226
																										175	0	0.00589175	0.0140864	0.00516517	0.0110569
																										176	0	0.00580491	0.0138769	0.00508872	0.0108936
																										177	0	0.00571933	0.0136705	0.00501339	0.0107327
																										178	0	0.005635	0.0134671	0.00493916	0.0105742
																										179	0	0.0055519	0.0132668	0.00486602	0.0104179
																										180	0	0.00547001	0.0130695	0.00479395	0.010264
																										181	0	0.00538932	0.0128751	0.00472293	0.0101122

## Sheet: Case 8
106132F-08
	①Stomach				②Body Fluid			③Thyroid				④Whole Body			Background				Bladder				Normalized
Elapsed (hr)	ST (counts)	ST (pixel)	ST (Net)		BF (counts)	BF (pixel)		TH (counts)	TH (pixel)	TH (Net)		WB (counts)	WB (pixel)		BKG (counts)	BKG (pixel)	BKG (Avg)		BL (counts)	BL (pixel)		Elapsed (hr)	ST	TH	BF/WB
0	4.61024e+06											4.61024e+06										0	1	0	0
1	395071	2194	320279		4.24663e+06	103726		45854	560	26764		4593670	106480		19090	560	34.0893		448384	1511		1	0.06948	0.00581	0.92113
4	325394	1535	293608		2.84116e+06	102924		27779	588	15603		3150369	105047		12176	588	20.7075		111944	641		4	0.06369	0.00339	0.61628
24	1	2720	1		944922	99249		8317	560	4747		949670	102529		3570	560	6.375		31813	634		24		0.00103	0.20497
48	1	2686	1		147455	101392		1159	560	595		148051	104638		564	560	1.00714		4738	556		48		0.00013	0.03199
72	1	2714	1		32274	101136		245	560	125		32400	104410		120	560	0.214286		0	0		72		3e-05	0.00701
168	1	2709	1		8287.3	99228		64	588	15.7		8304	102525		46	560	0.0821429		0	0		168		1e-05	0.0018
																							MATLAB				MATLAB fitting results
																						Elapsed	ST	TH	BF/WB		ST	BF	TH	WB	BF+WB
																						0	1	0	0	0	1	0	0	0	0
																						1	0.06232	0.00078	0.88974	1	0.0623121	0.889624	0.000777794	0.000109481	0.889733
																						4	2e-05	0.00243	0.76815	2	0.00388279	0.882529	0.00159769	0.000508891	0.883038
																						24	0	0.00091	0.18852	3	0.000241945	0.823984	0.00212199	0.00110305	0.825087
																						48	0	0.00017	0.03674	4	1.50761e-05	0.766355	0.00242272	0.00179061	0.768145
																						72	0	3.33e-05	0.00747	5	9.39421e-07	0.712618	0.00256962	0.00250266	0.71512
																						168	0	1e-05	2e-05	6	5.85373e-08	0.662689	0.00261267	0.00319502	0.665884
																							AT			7	3.64758e-09	0.616309	0.00258684	0.00384063	0.62015
																						Elapsed	ST	TH	BF/WB	8	2.27288e-10	0.573228	0.00251647	0.00442413	0.577652
																						0	0	0	0	9	1.41628e-11	0.533208	0.00241842	0.00493802	0.538146
																						1	5.12656e-05	2.53009e-05	0.000985332	10	8.825e-13	0.496031	0.00230431	0.00538004	0.501411
																						4	0.00405387	9.216e-07	0.0230645	11	5.5e-14	0.461492	0.00218209	0.00575129	0.467243
																						24	0	1.44e-08	0.000270602	12	3.4e-15	0.429402	0.00205711	0.00605501	0.435457
																						48	0	1.6e-09	2.25625e-05	13	2e-16	0.399584	0.00193295	0.00629568	0.40588
																						72	0	1.089e-11	2.116e-07	14	0	0.371875	0.00181191	0.0064784	0.378353
																						168	0	0	3.1684e-06	15	0	0.346124	0.00169545	0.00660858	0.352732
																							0.0453053	0.00209119	0.0637003	16	0	0.322189	0.00158442	0.00669159	0.328881
																						Total	0.0451467			17	0	0.299941	0.00147924	0.00673264	0.306674
																										18	0	0.279259	0.0013801	0.00673668	0.285995
																						% Half life				19	0	0.260029	0.00128697	0.00670832	0.266738
																						Lr=0.693/192.48; % I-131				20	0	0.242149	0.00119971	0.00665183	0.248801
																						L0=0.693/0.25; % Stomach				21	0	0.225523	0.00111809	0.00657112	0.232094
																						L1=0.693/10; % Body fluid				22	0	0.210059	0.00104187	0.00646972	0.216529
																						L2=0.693/2; % Thyroid				23	0	0.195676	0.00097076	0.00635086	0.202027
																						L3=0.693/10; % Whole body				24	0	0.182297	0.000904462	0.00621741	0.188514
																										25	0	0.16985	0.000842685	0.00607196	0.175922
																						% Path strength percentage				26	0	0.158269	0.000785143	0.00591682	0.164186
																						i01=1.0; % Stomach				27	0	0.147492	0.000731559	0.00575403	0.153247
																						i12=0.02; % BF to Thyroid				28	0	0.137464	0.000681668	0.00558541	0.143049
																						i14=0.98; % BF to Excretion				29	0	0.12813	0.000635223	0.00541257	0.133542
																						i23=1.0; % Thyroid to WB				30	0	0.119442	0.000591985	0.00523691	0.124679
																						i34=0.1; % WB to Excretion				31	0	0.111354	0.000551735	0.00505965	0.116414
																						i31=0.9; % WB to BF				32	0	0.103824	0.000514266	0.00488189	0.108706
																										33	0	0.0968126	0.000479384	0.00470455	0.101517
																										34	0	0.0902837	0.000446908	0.00452842	0.0948121
																										35	0	0.0842032	0.000416671	0.00435422	0.0885574
																										36	0	0.0785398	0.000388516	0.00418251	0.0827224
																										37	0	0.0732644	0.000362297	0.0040138	0.0772782
																										38	0	0.0683498	0.00033788	0.00384849	0.0721983
																										39	0	0.0637709	0.000315139	0.00368694	0.0674579
																										40	0	0.0595044	0.000293955	0.00352941	0.0630338
																										41	0	0.0555284	0.000274222	0.00337612	0.0589046
																										42	0	0.051823	0.000255837	0.00322725	0.0550502
																										43	0	0.0483692	0.000238708	0.00308292	0.0514521
																										44	0	0.0451497	0.000222745	0.00294321	0.0480929
																										45	0	0.0421482	0.00020787	0.00280817	0.0449564
																										46	0	0.0393499	0.000194006	0.00267783	0.0420277
																										47	0	0.0367405	0.000181082	0.00255218	0.0392927
																										48	0	0.0343072	0.000169035	0.0024312	0.0367384
																										49	0	0.0320379	0.000157804	0.00231483	0.0343527
																										50	0	0.0299212	0.000147332	0.00220303	0.0321243
																										51	0	0.0279468	0.000137567	0.0020957	0.0300425
																										52	0	0.0261049	0.00012846	0.00199278	0.0280976
																										53	0	0.0243864	0.000119967	0.00189415	0.0262805
																										54	0	0.0227829	0.000112045	0.00179971	0.0245826
																										55	0	0.0212866	0.000104655	0.00170936	0.0229959
																										56	0	0.0198902	9.77602e-05	0.00162297	0.0215131
																										57	0	0.0185868	9.13276e-05	0.00154043	0.0201273
																										58	0	0.0173703	8.53252e-05	0.00146162	0.0188319
																										59	0	0.0162347	7.97239e-05	0.00138642	0.0176211
																										60	0	0.0151745	7.44963e-05	0.00131469	0.0164892
																										61	0	0.0141846	6.9617e-05	0.00124632	0.0154309
																										62	0	0.0132603	6.50624e-05	0.00118118	0.0144415
																										63	0	0.0123971	6.08106e-05	0.00111915	0.0135163
																										64	0	0.011591	5.68411e-05	0.00106011	0.0126512
																										65	0	0.0108382	5.31347e-05	0.00100394	0.0118421
																										66	0	0.0101349	4.96738e-05	0.000950517	0.0110854
																										67	0	0.00947798	4.64418e-05	0.000899736	0.0103777
																										68	0	0.00886426	4.34232e-05	0.000851482	0.00971574
																										69	0	0.00829085	4.06039e-05	0.000805646	0.0090965
																										70	0	0.00775507	3.79703e-05	0.000762122	0.0085172
																										71	0	0.00725441	3.55101e-05	0.000720808	0.00797522
																										72	0	0.00678654	3.32116e-05	0.000681604	0.00746814
																										73	0	0.00634925	3.10641e-05	0.000644414	0.00699367
																										74	0	0.00594054	2.90574e-05	0.000609145	0.00654968
																										75	0	0.00555849	2.71822e-05	0.000575707	0.0061342
																										76	0	0.00520135	2.54297e-05	0.000544015	0.00574537
																										77	0	0.00486746	2.37918e-05	0.000513985	0.00538145
																										78	0	0.00455529	2.22609e-05	0.000485537	0.00504083
																										79	0	0.0042634	2.08297e-05	0.000458595	0.004722
																										80	0	0.00399046	1.94919e-05	0.000433085	0.00442354
																										81	0	0.00373521	1.82411e-05	0.000408936	0.00414415
																										82	0	0.0034965	1.70716e-05	0.000386081	0.00388258
																										83	0	0.00327323	1.59781e-05	0.000364455	0.00363768
																										84	0	0.00306439	1.49555e-05	0.000343996	0.00340839
																										85	0	0.00286904	1.39992e-05	0.000324645	0.00319369
																										86	0	0.0026863	1.31048e-05	0.000306345	0.00299264
																										87	0	0.00251533	1.22683e-05	0.000289043	0.00280437
																										88	0	0.00235537	1.14858e-05	0.000272688	0.00262806
																										89	0	0.0022057	1.07539e-05	0.000257229	0.00246293
																										90	0	0.00206565	1.00691e-05	0.000242621	0.00230827
																										91	0	0.00193459	9.42845e-06	0.000228818	0.00216341
																										92	0	0.00181194	8.82904e-06	0.000215779	0.00202772
																										93	0	0.00169715	8.26817e-06	0.000203463	0.00190061
																										94	0	0.00158971	7.74334e-06	0.000191831	0.00178154
																										95	0	0.00148914	7.25219e-06	0.000180848	0.00166999
																										96	0	0.001395	6.79254e-06	0.000170478	0.00156548
																										97	0	0.00130688	6.36234e-06	0.000160689	0.00146757
																										98	0	0.00122438	5.95968e-06	0.000151448	0.00137583
																										99	0	0.00114714	5.58277e-06	0.000142728	0.00128987
																										100	0	0.00107482	5.22995e-06	0.000134498	0.00120932
																										101	0	0.0010071	4.89966e-06	0.000126733	0.00113384
																										102	0	0.000943697	4.59043e-06	0.000119408	0.0010631
																										103	0	0.000884319	4.30092e-06	0.000112497	0.000996816
																										104	0	0.000828712	4.02985e-06	0.000105979	0.000934691
																										105	0	0.000776634	3.77603e-06	9.9831e-05	0.000876465
																										106	0	0.000727858	3.53834e-06	9.40334e-05	0.000821892
																										107	0	0.000682173	3.31576e-06	8.85666e-05	0.00077074
																										108	0	0.000639381	3.10731e-06	8.34122e-05	0.000722793
																										109	0	0.000599296	2.91209e-06	7.85528e-05	0.000677849
																										110	0	0.000561746	2.72924e-06	7.39719e-05	0.000635718
																										111	0	0.000526568	2.55798e-06	6.9654e-05	0.000596222
																										112	0	0.000493612	2.39755e-06	6.55842e-05	0.000559196
																										113	0	0.000462735	2.24728e-06	6.17487e-05	0.000524483
																										114	0	0.000433804	2.1065e-06	5.81343e-05	0.000491939
																										115	0	0.000406697	1.97461e-06	5.47285e-05	0.000461426
																										116	0	0.000381297	1.85105e-06	5.15194e-05	0.000432817
																										117	0	0.000357495	1.73529e-06	4.84961e-05	0.000405991
																										118	0	0.000335191	1.62682e-06	4.56478e-05	0.000380838
																										119	0	0.000314288	1.52519e-06	4.29647e-05	0.000357253
																										120	0	0.000294698	1.42995e-06	4.04374e-05	0.000335135
																										121	0	0.000276338	1.34071e-06	3.8057e-05	0.000314395
																										122	0	0.00025913	1.25707e-06	3.58151e-05	0.000294945
																										123	0	0.000243001	1.1787e-06	3.37037e-05	0.000276704
																										124	0	0.000227882	1.10524e-06	3.17155e-05	0.000259598
																										125	0	0.000213711	1.03639e-06	2.98432e-05	0.000243554
																										126	0	0.000200427	9.71868e-07	2.80804e-05	0.000228507
																										127	0	0.000187973	9.11386e-07	2.64206e-05	0.000214394
																										128	0	0.000176299	8.54694e-07	2.48579e-05	0.000201157
																										129	0	0.000165354	8.01552e-07	2.33868e-05	0.00018874
																										130	0	0.000155092	7.51735e-07	2.20019e-05	0.000177094
																										131	0	0.000145472	7.05035e-07	2.06982e-05	0.00016617
																										132	0	0.000136451	6.61254e-07	1.94711e-05	0.000155923
																										133	0	0.000127994	6.20208e-07	1.83161e-05	0.00014631
																										134	0	0.000120063	5.81726e-07	1.72291e-05	0.000137292
																										135	0	0.000112627	5.45646e-07	1.6206e-05	0.000128833
																										136	0	0.000105654	5.11817e-07	1.52431e-05	0.000120897
																										137	0	9.91145e-05	4.80098e-07	1.43371e-05	0.000113452
																										138	0	9.29823e-05	4.50355e-07	1.34844e-05	0.000106467
																										139	0	8.72315e-05	4.22466e-07	1.26821e-05	9.99136e-05
																										140	0	8.18382e-05	3.96313e-07	1.19272e-05	9.37653e-05
																										141	0	7.678e-05	3.71787e-07	1.12169e-05	8.79969e-05
																										142	0	7.2036e-05	3.48788e-07	1.05486e-05	8.25846e-05
																										143	0	6.75866e-05	3.27219e-07	9.91979e-06	7.75064e-05
																										144	0	6.34133e-05	3.0699e-07	9.32826e-06	7.27416e-05
																										145	0	5.94989e-05	2.88019e-07	8.77176e-06	6.82707e-05
																										146	0	5.58273e-05	2.70225e-07	8.24826e-06	6.40755e-05
																										147	0	5.23833e-05	2.53536e-07	7.7558e-06	6.01391e-05
																										148	0	4.91527e-05	2.37883e-07	7.29257e-06	5.64452e-05
																										149	0	4.61222e-05	2.23201e-07	6.85684e-06	5.2979e-05
																										150	0	4.32793e-05	2.09429e-07	6.44699e-06	4.97263e-05
																										151	0	4.06124e-05	1.9651e-07	6.0615e-06	4.66739e-05
																										152	0	3.81106e-05	1.84393e-07	5.69893e-06	4.38095e-05
																										153	0	3.57635e-05	1.73025e-07	5.35794e-06	4.11214e-05
																										154	0	3.35615e-05	1.62361e-07	5.03724e-06	3.85987e-05
																										155	0	3.14956e-05	1.52358e-07	4.73563e-06	3.62312e-05
																										156	0	2.95574e-05	1.42973e-07	4.452e-06	3.40094e-05
																										157	0	2.77389e-05	1.34169e-07	4.18527e-06	3.19242e-05
																										158	0	2.60327e-05	1.25909e-07	3.93444e-06	2.99671e-05
																										159	0	2.44318e-05	1.18159e-07	3.69857e-06	2.81304e-05
																										160	0	2.29298e-05	1.10888e-07	3.47678e-06	2.64066e-05
																										161	0	2.15204e-05	1.04067e-07	3.26823e-06	2.47886e-05
																										162	0	2.01979e-05	9.76663e-08	3.07213e-06	2.327e-05
																										163	0	1.8957e-05	9.16609e-08	2.88775e-06	2.18447e-05
																										164	0	1.77926e-05	8.60261e-08	2.71439e-06	2.0507e-05
																										165	0	1.66999e-05	8.07389e-08	2.5514e-06	1.92513e-05
																										166	0	1.56745e-05	7.57778e-08	2.39815e-06	1.80727e-05
																										167	0	1.47123e-05	7.11225e-08	2.25407e-06	1.69664e-05
																										168	0	1.38094e-05	6.67542e-08	2.11862e-06	1.5928e-05
																										169	0	1.2962e-05	6.2655e-08	1.99127e-06	1.49533e-05
																										170	0	1.21668e-05	5.88084e-08	1.87155e-06	1.40383e-05
																										171	0	1.14205e-05	5.51987e-08	1.759e-06	1.31795e-05
																										172	0	1.07201e-05	5.18112e-08	1.6532e-06	1.23733e-05
																										173	0	1.00628e-05	4.86322e-08	1.55374e-06	1.16165e-05
																										174	0	9.44591e-06	4.56488e-08	1.46025e-06	1.09062e-05
																										175	0	8.86693e-06	4.2849e-08	1.37236e-06	1.02393e-05
																										176	0	8.32353e-06	4.02214e-08	1.28974e-06	9.61327e-06
																										177	0	7.81353e-06	3.77554e-08	1.21208e-06	9.02561e-06
																										178	0	7.33485e-06	3.54409e-08	1.13909e-06	8.47393e-06
																										179	0	6.88557e-06	3.32688e-08	1.07047e-06	7.95604e-06
																										180	0	6.46387e-06	3.12301e-08	1.00598e-06	7.46985e-06
																										181	0	6.06807e-06	2.93166e-08	9.45364e-07	7.01343e-06

## Sheet: Case 9
106132F-09
	①Stomach				②Body Fluid			③Thyroid				④Whole Body			Background				Bladder				Normalized
Elapsed (hr)	ST (counts)	ST (pixel)	ST (Net)		BF (counts)	BF (pixel)		TH (counts)	TH (pixel)	TH (Net)		WB (counts)	WB (pixel)		BKG (counts)	BKG (pixel)	BKG (Avg)		BL (counts)	BL (pixel)		Elapsed (hr)	ST	TH	BF/WB
0	3.91899e+06											3.91899e+06										0	1	0	0
1	1504456	1753	1.482e+06		2.40627e+06	111949		18266	127	16639.1		3904906	113829		9800	765	12.8105		45462	802		1	0.378158	0.00424575	0.614002
4	507357	3048	433799		3.0964e+06	101561		103133	126	100092		3630289	104735		18293	758	24.1332		24273	219		4	0.110691	0.0255403	0.790101
24	1	2720	1		1.08917e+06	106279		226067	131	225164		1314340	109130		5292	768	6.89062		9206	387		24		0.0574547	0.277922
48	1	2686	1		348783	108411		210194	128	210038		558822	111225		929	760	1.22237		1382	300		48		0.0535948	0.0889983
72	1	2714	1		216628	109775		182848	125	182806		399435	112614		254	760	0.334211		0	0		72		0.0466463	0.0552764
168	1	2709	1		120272	108489		64769	127	64709.3		184982	111325		361	768	0.470052		0	0		168		0.0165117	0.0306895
																							MATLAB				MATLAB fitting results
																						Elapsed	ST	TH	BF/WB		ST	BF	TH	WB	BF+WB
																						0	1	0	0	0	1	0	0	0	0
																						1	0.370241	0.00294851	0.606403	1	0.370241	0.606385	0.00294851	1.81986e-05	0.606403
																						4	0.0187905	0.0218992	0.817235	2	0.137079	0.796132	0.00882447	0.000114683	0.796247
																						24	4.40186e-11	0.078617	0.274933	3	0.0507522	0.833621	0.0154075	0.00031226	0.833933
																						48	0	0.0694051	0.0952502	4	0.0187905	0.816626	0.0218992	0.000609105	0.817235
																						72	0	0.0492383	0.0477852	5	0.00695704	0.781241	0.0280266	0.000995249	0.782236
																						168	0	0.00984597	0.0088011	6	0.00257578	0.740729	0.0337095	0.00145861	0.742188
																							AT			7	0.000953661	0.699907	0.0389382	0.00198714	0.701894
																						Elapsed	ST	TH	BF/WB	8	0.000353085	0.660469	0.0437278	0.00256958	0.663039
																						0	0	0	0	9	0.000130726	0.622958	0.0481013	0.00319563	0.626153
																						1	6.26812e-05	1.68284e-06	5.77371e-05	10	4.84003e-05	0.587493	0.0520841	0.00385601	0.591349
																						4	0.00844578	1.32574e-05	0.000736258	11	1.79198e-05	0.554044	0.0557009	0.0045424	0.558586
																						24	0	0.000447842	8.93863e-06	12	6.63465e-06	0.522528	0.0589756	0.00524734	0.527775
																						48	0	0.000249965	3.90865e-05	13	2.45642e-06	0.492847	0.0619307	0.00596421	0.498811
																						72	0	6.71856e-06	5.61178e-05	14	9.09469e-07	0.464899	0.0645877	0.00668714	0.471586
																						168	0	4.44323e-05	0.0004791	15	3.36723e-07	0.438588	0.0669664	0.00741093	0.445999
																							0.0652245	0.0112835	0.0151506	16	1.24669e-07	0.41382	0.0690857	0.00813101	0.421951
																						Total	0.039205			17	4.61575e-08	0.390507	0.0709635	0.00884339	0.39935
																										18	1.70894e-08	0.368564	0.0726162	0.00954458	0.378109
																						% Half life				19	6.32721e-09	0.347913	0.0740594	0.0102316	0.358145
																						Lr=0.693/192.48; % I-131				20	2.34259e-09	0.328479	0.0753079	0.0109018	0.339381
																						L0=0.693/0.7; % Stomach				21	8.67325e-10	0.310191	0.0763754	0.011553	0.321744
																						L1=0.693/12.5; % Body fluid				22	3.21119e-10	0.292983	0.0772748	0.0121835	0.305166
																						L2=0.693/40; % Thyroid				23	1.18892e-10	0.276791	0.0780182	0.0127915	0.289583
																						L3=0.693/12.5; % Whole body				24	4.40186e-11	0.261557	0.078617	0.013376	0.274933
																										25	1.62975e-11	0.247223	0.0790817	0.0139359	0.261159
																						% Path strength percentage				26	6.034e-12	0.233738	0.0794224	0.0144704	0.248208
																						i01=1.0; % Stomach				27	2.234e-12	0.221051	0.0796483	0.014979	0.23603
																						i12=0.15; % BF to Thyroid				28	8.271e-13	0.209116	0.0797684	0.0154614	0.224577
																						i14=0.85; % BF to Excretion				29	3.062e-13	0.197887	0.0797906	0.0159173	0.213804
																						i23=1.0; % Thyroid to WB				30	1.134e-13	0.187324	0.0797228	0.0163466	0.20367
																						i34=0.1; % WB to Excretion				31	4.2e-14	0.177386	0.079572	0.0167495	0.194136
																						i31=0.9; % WB to BF				32	1.55e-14	0.168037	0.0793451	0.0171261	0.185163
																										33	5.8e-15	0.159242	0.0790482	0.0174766	0.176719
																										34	2.1e-15	0.150967	0.0786873	0.0178016	0.168769
																										35	8e-16	0.143182	0.0782677	0.0181013	0.161283
																										36	3e-16	0.135857	0.0777948	0.0183763	0.154233
																										37	1e-16	0.128965	0.0772731	0.0186272	0.147592
																										38	0	0.122479	0.0767072	0.0188545	0.141334
																										39	0	0.116376	0.0761013	0.0190589	0.135435
																										40	0	0.110632	0.0754591	0.0192412	0.129873
																										41	0	0.105226	0.0747844	0.0194018	0.124627
																										42	0	0.100136	0.0740805	0.0195417	0.119678
																										43	0	0.0953453	0.0733506	0.0196615	0.115007
																										44	0	0.0908342	0.0725975	0.0197619	0.110596
																										45	0	0.0865862	0.0718239	0.0198437	0.10643
																										46	0	0.0825852	0.0710325	0.0199077	0.102493
																										47	0	0.0788162	0.0702255	0.0199545	0.0987707
																										48	0	0.0752652	0.0694051	0.019985	0.0952502
																										49	0	0.0719189	0.0685733	0.0199998	0.0919187
																										50	0	0.0687648	0.067732	0.0199997	0.0887645
																										51	0	0.0657911	0.0668829	0.0199854	0.0857765
																										52	0	0.0629869	0.0660276	0.0199575	0.0829445
																										53	0	0.0603418	0.0651677	0.0199169	0.0802587
																										54	0	0.0578461	0.0643044	0.019864	0.0777101
																										55	0	0.0554906	0.063439	0.0197997	0.0752903
																										56	0	0.0532668	0.0625727	0.0197244	0.0729913
																										57	0	0.0511666	0.0617065	0.0196389	0.0708055
																										58	0	0.0491824	0.0608415	0.0195438	0.0687262
																										59	0	0.0473071	0.0599786	0.0194395	0.0667467
																										60	0	0.0455341	0.0591185	0.0193268	0.0648609
																										61	0	0.0438571	0.058262	0.0192061	0.0630631
																										62	0	0.0422701	0.0574098	0.0190779	0.061348
																										63	0	0.0407678	0.0565626	0.0189427	0.0597105
																										64	0	0.0393449	0.0557209	0.0188012	0.0581461
																										65	0	0.0379966	0.0548852	0.0186536	0.0566501
																										66	0	0.0367182	0.054056	0.0185004	0.0552187
																										67	0	0.0355057	0.0532337	0.0183422	0.0538479
																										68	0	0.0343548	0.0524188	0.0181793	0.0525341
																										69	0	0.033262	0.0516115	0.018012	0.051274
																										70	0	0.0322235	0.0508121	0.0178409	0.0500644
																										71	0	0.0312363	0.050021	0.0176661	0.0489024
																										72	0	0.0302971	0.0492383	0.0174882	0.0477852
																										73	0	0.029403	0.0484643	0.0173073	0.0467103
																										74	0	0.0285514	0.0476991	0.0171239	0.0456753
																										75	0	0.0277397	0.0469429	0.0169382	0.0446778
																										76	0	0.0269654	0.0461959	0.0167505	0.0437159
																										77	0	0.0262264	0.0454581	0.016561	0.0427875
																										78	0	0.0255206	0.0447297	0.0163701	0.0418907
																										79	0	0.0248459	0.0440106	0.016178	0.0410239
																										80	0	0.0242006	0.043301	0.0159849	0.0401855
																										81	0	0.0235829	0.042601	0.015791	0.0393738
																										82	0	0.0229912	0.0419104	0.0155965	0.0385876
																										83	0	0.022424	0.0412294	0.0154016	0.0378255
																										84	0	0.0218798	0.0405579	0.0152065	0.0370863
																										85	0	0.0213574	0.0398959	0.0150114	0.0363688
																										86	0	0.0208555	0.0392434	0.0148164	0.0356719
																										87	0	0.020373	0.0386004	0.0146217	0.0349947
																										88	0	0.0199087	0.0379668	0.0144274	0.0343361
																										89	0	0.0194616	0.0373425	0.0142337	0.0336952
																										90	0	0.0190307	0.0367276	0.0140406	0.0330714
																										91	0	0.0186153	0.036122	0.0138484	0.0324636
																										92	0	0.0182143	0.0355255	0.0136571	0.0318714
																										93	0	0.0178271	0.0349381	0.0134667	0.0312939
																										94	0	0.0174529	0.0343598	0.0132775	0.0307304
																										95	0	0.017091	0.0337904	0.0130895	0.0301805
																										96	0	0.0167408	0.0332298	0.0129028	0.0296436
																										97	0	0.0164017	0.0326781	0.0127174	0.029119
																										98	0	0.016073	0.032135	0.0125334	0.0286064
																										99	0	0.0157543	0.0316005	0.0123509	0.0281052
																										100	0	0.0154451	0.0310745	0.01217	0.0276151
																										101	0	0.0151449	0.0305569	0.0119906	0.0271355
																										102	0	0.0148532	0.0300475	0.0118129	0.0266661
																										103	0	0.0145697	0.0295464	0.0116369	0.0262066
																										104	0	0.0142939	0.0290533	0.0114626	0.0257566
																										105	0	0.0140256	0.0285682	0.0112901	0.0253157
																										106	0	0.0137643	0.0280909	0.0111194	0.0248837
																										107	0	0.0135098	0.0276214	0.0109505	0.0244603
																										108	0	0.0132618	0.0271596	0.0107834	0.0240452
																										109	0	0.0130199	0.0267053	0.0106183	0.0236381
																										110	0	0.0127839	0.0262585	0.010455	0.0232389
																										111	0	0.0125536	0.025819	0.0102936	0.0228472
																										112	0	0.0123287	0.0253867	0.0101341	0.0224628
																										113	0	0.012109	0.0249615	0.00997659	0.0220856
																										114	0	0.0118944	0.0245434	0.009821	0.0217154
																										115	0	0.0116845	0.0241322	0.00966735	0.0213519
																										116	0	0.0114793	0.0237277	0.00951565	0.020995
																										117	0	0.0112786	0.02333	0.0093659	0.0206445
																										118	0	0.0110821	0.0229389	0.0092181	0.0203002
																										119	0	0.0108898	0.0225543	0.00907225	0.0199621
																										120	0	0.0107015	0.0221761	0.00892835	0.0196299
																										121	0	0.0105171	0.0218042	0.00878639	0.0193035
																										122	0	0.0103364	0.0214385	0.00864636	0.0189828
																										123	0	0.0101594	0.0210788	0.00850826	0.0186676
																										124	0	0.00998584	0.0207252	0.00837208	0.0183579
																										125	0	0.00981568	0.0203775	0.0082378	0.0180535
																										126	0	0.00964883	0.0200356	0.00810543	0.0177543
																										127	0	0.00948517	0.0196995	0.00797494	0.0174601
																										128	0	0.00932462	0.0193689	0.00784632	0.0171709
																										129	0	0.00916708	0.0190439	0.00771957	0.0168866
																										130	0	0.00901248	0.0187244	0.00759466	0.0166071
																										131	0	0.00886074	0.0184102	0.00747158	0.0163323
																										132	0	0.00871178	0.0181012	0.00735031	0.0160621
																										133	0	0.00856553	0.0177975	0.00723085	0.0157964
																										134	0	0.00842191	0.0174988	0.00711317	0.0155351
																										135	0	0.00828088	0.0172052	0.00699725	0.0152781
																										136	0	0.00814235	0.0169165	0.00688308	0.0150254
																										137	0	0.00800628	0.0166326	0.00677064	0.0147769
																										138	0	0.0078726	0.0163535	0.00665991	0.0145325
																										139	0	0.00774126	0.0160791	0.00655088	0.0142921
																										140	0	0.00761221	0.0158093	0.00644351	0.0140557
																										141	0	0.0074854	0.0155441	0.00633781	0.0138232
																										142	0	0.00736078	0.0152833	0.00623374	0.0135945
																										143	0	0.0072383	0.0150268	0.00613128	0.0133696
																										144	0	0.00711791	0.0147747	0.00603042	0.0131483
																										145	0	0.00699958	0.0145269	0.00593114	0.0129307
																										146	0	0.00688326	0.0142832	0.00583342	0.0127167
																										147	0	0.00676892	0.0140436	0.00573723	0.0125062
																										148	0	0.0066565	0.013808	0.00564257	0.0122991
																										149	0	0.00654598	0.0135764	0.0055494	0.0120954
																										150	0	0.00643732	0.0133487	0.0054577	0.011895
																										151	0	0.00633048	0.0131248	0.00536747	0.011698
																										152	0	0.00622543	0.0129047	0.00527868	0.0115041
																										153	0	0.00612214	0.0126882	0.0051913	0.0113134
																										154	0	0.00602057	0.0124754	0.00510532	0.0111259
																										155	0	0.00592069	0.0122662	0.00502073	0.0109414
																										156	0	0.00582247	0.0120605	0.00493749	0.01076
																										157	0	0.00572588	0.0118583	0.0048556	0.0105815
																										158	0	0.00563089	0.0116595	0.00477502	0.0104059
																										159	0	0.00553748	0.011464	0.00469575	0.0102332
																										160	0	0.00544561	0.0112718	0.00461777	0.0100634
																										161	0	0.00535526	0.0110828	0.00454104	0.00989631
																										162	0	0.00526641	0.010897	0.00446557	0.00973198
																										163	0	0.00517902	0.0107143	0.00439132	0.00957034
																										164	0	0.00509308	0.0105347	0.00431828	0.00941136
																										165	0	0.00500855	0.0103581	0.00424644	0.00925499
																										166	0	0.00492541	0.0101845	0.00417576	0.00910118
																										167	0	0.00484365	0.0100138	0.00410625	0.0089499
																										168	0	0.00476324	0.00984597	0.00403787	0.0088011
																										169	0	0.00468414	0.00968096	0.00397061	0.00865476
																										170	0	0.00460636	0.00951871	0.00390446	0.00851081
																										171	0	0.00452985	0.00935919	0.00383939	0.00836924
																										172	0	0.0044546	0.00920235	0.00377539	0.00822999
																										173	0	0.00438059	0.00904814	0.00371244	0.00809304
																										174	0	0.0043078	0.00889652	0.00365053	0.00795834
																										175	0	0.00423621	0.00874744	0.00358964	0.00782586
																										176	0	0.0041658	0.00860087	0.00352976	0.00769556
																										177	0	0.00409655	0.00845676	0.00347086	0.00756741
																										178	0	0.00402843	0.00831507	0.00341294	0.00744137
																										179	0	0.00396144	0.00817576	0.00335597	0.00731742
																										180	0	0.00389556	0.00803878	0.00329995	0.0071955
																										181	0	0.00383076	0.00790411	0.00324485	0.00707561

## Sheet: Case 10
106132F-10
	①Stomach				②Body Fluid			③Thyroid				④Whole Body			Background				Bladder				Normalized
Elapsed (hr)	ST (counts)	ST (pixel)	ST (Net)		BF (counts)	BF (pixel)		TH (counts)	TH (pixel)	TH (Net)		WB (counts)	WB (pixel)		BKG (counts)	BKG (pixel)	BKG (Avg)		BL (counts)	BL (pixel)		Elapsed (hr)	ST	TH	BF/WB
0	3.2723e+06											3.2723e+06										0	1	0	0
1	1800886	2241	1.79488e+06		1.46054e+06	134883		6284	436	5116.4		3260542	137560		2129	795	2.67799		13165	618		1	0.54851	0.00157	0.44634
4	447475	2234	410088		2.97309e+06	133340		62833	448	55335.5		3438517	136022		13606	813	16.7355		110959	584		4	0.12533	0.01692	0.90857
24	1	2234	1		671041	133768		124728	440	123314		794356	136442		2616	814	3.21376		8507	363		24		0.03769	0.20507
48	1	2234	1		184696	132103		103384	450	103099		287796	134787		516	814	0.633907		3271	449		48		0.03151	0.05645
72	1	2234	1		112457	132038		87185	453	87057.9		199516	134725		230	820	0.280488		376	355		72		0.02661	0.03437
168	1	2234	1		58870.2	132104		44098	449	44033.8		102905	134787		116	811	0.143033		0	0		168		0.01346	0.018
																							MATLAB				MATLAB fitting results
																						Elapsed	ST	TH	BF/WB		ST	BF	TH	WB	BF+WB
																						0	1	0	0	0	1	0	0	0	0
																						1	0.58469	0.00117	0.39792	1	0.584688	0.397907	0.00116822	5.69076e-06	0.397912
																						4	0.11687	0.01103	0.73653	2	0.34186	0.604921	0.00387372	3.8822e-05	0.60496
																						24	1e-05	0.0485	0.23794	3	0.199881	0.701978	0.00731086	0.000112579	0.70209
																						48	1e-05	0.04351	0.06191	4	0.116868	0.736292	0.01102	0.000230879	0.736523
																						72	0	0.0314437	0.02441	5	0.0683314	0.735372	0.0147432	0.000392617	0.735764
																						168	0	0.00685	0.00407	6	0.0399525	0.715207	0.0183395	0.000594112	0.715801
																							AT			7	0.0233597	0.685062	0.0217359	0.000830503	0.685893
																						Elapsed	ST	TH	BF/WB	8	0.0136582	0.650271	0.0248984	0.00109654	0.651367
																						0	0	0	0	9	0.00798576	0.613876	0.0278154	0.00138701	0.615263
																						1	0.00130899	1.6e-07	0.0023445	10	0.00466917	0.577585	0.0304876	0.00169698	0.579282
																						4	7.15716e-05	3.46921e-05	0.0295978	11	0.00273001	0.542331	0.0329227	0.00202189	0.544353
																						24	0	0.000116856	0.00108044	12	0.0015962	0.508594	0.0351317	0.0023576	0.510952
																						48	0	0.000144	2.98116e-05	13	0.00093328	0.476599	0.0371274	0.00270041	0.4793
																						72	0	2.33647e-05	9.92016e-05	14	0.000545678	0.44642	0.038923	0.00304705	0.449468
																						168	0	4.36921e-05	0.000194045	15	0.000319051	0.418051	0.0405317	0.00339461	0.421446
																							0.0262732	0.00777566	0.0745495	16	0.000186545	0.391438	0.0419662	0.00374057	0.395179
																						Total	0.0458562			17	0.000109071	0.366507	0.0432387	0.00408273	0.370589
																										18	6.37723e-05	0.343169	0.0443608	0.0044192	0.347588
																						% Half life				19	3.72869e-05	0.321335	0.0453434	0.00474837	0.326083
																						Lr=0.693/192.48; % I-131				20	2.18012e-05	0.300915	0.0461965	0.00506887	0.305984
																						L0=0.693/1.3; % Stomach				21	1.27469e-05	0.281823	0.0469299	0.00537955	0.287202
																						L1=0.693/11; % Body fluid				22	7.45295e-06	0.263973	0.0475523	0.00567947	0.269652
																						L2=0.693/45; % Thyroid				23	4.35765e-06	0.247287	0.0480723	0.00596786	0.253255
																						L3=0.693/11; % Whole body				24	2.54786e-06	0.231691	0.0484974	0.00624412	0.237935
																										25	1.48971e-06	0.217114	0.048835	0.00650779	0.223622
																						% Path strength percentage				26	8.71012e-07	0.20349	0.0490919	0.00675852	0.210248
																						i01=1.0; % Stomach				27	5.0927e-07	0.190756	0.0492743	0.00699609	0.197753
																						i12=0.085; % BF to Thyroid				28	2.97764e-07	0.178856	0.0493882	0.00722037	0.186076
																						i14=0.915; % BF to Excretion				29	1.74099e-07	0.167734	0.049439	0.00743131	0.175166
																						i23=1.0; % Thyroid to WB				30	1.01794e-07	0.15734	0.0494319	0.00762895	0.164969
																						i34=0.1; % WB to Excretion				31	5.95175e-08	0.147626	0.0493715	0.00781339	0.15544
																						i31=0.9; % WB to BF				32	3.47991e-08	0.138548	0.0492623	0.00798477	0.146533
																										33	2.03466e-08	0.130064	0.0491085	0.0081433	0.138207
																										34	1.18964e-08	0.122134	0.0489139	0.00828923	0.130424
																										35	6.95569e-09	0.114724	0.0486819	0.00842283	0.123146
																										36	4.06691e-09	0.107797	0.0484161	0.00854442	0.116342
																										37	2.37787e-09	0.101324	0.0481193	0.00865431	0.109978
																										38	1.39031e-09	0.0952727	0.0477946	0.00875286	0.104026
																										39	8.12899e-10	0.0896168	0.0474445	0.00884045	0.0984572
																										40	4.75292e-10	0.0843298	0.0470715	0.00891744	0.0932472
																										41	2.77897e-10	0.0793874	0.046678	0.00898422	0.0883716
																										42	1.62483e-10	0.0747668	0.046266	0.00904119	0.083808
																										43	9.50019e-11	0.0704468	0.0458376	0.00908873	0.0795355
																										44	5.55465e-11	0.0664075	0.0453945	0.00912724	0.0755348
																										45	3.24773e-11	0.0626303	0.0449384	0.00915712	0.0717875
																										46	1.89891e-11	0.0590979	0.044471	0.00917875	0.0682767
																										47	1.11027e-11	0.0557941	0.0439937	0.00919252	0.0649866
																										48	6.4916e-12	0.0527037	0.0435078	0.00919882	0.0619025
																										49	3.7956e-12	0.0498125	0.0430146	0.00919801	0.0590105
																										50	2.2192e-12	0.0471074	0.0425153	0.00919046	0.0562979
																										51	1.2976e-12	0.044576	0.0420108	0.00917653	0.0537525
																										52	7.587e-13	0.0422068	0.0415022	0.00915656	0.0513633
																										53	4.436e-13	0.0399889	0.0409903	0.00913089	0.0491198
																										54	2.594e-13	0.0379124	0.0404761	0.00909986	0.0470123
																										55	1.516e-13	0.0359678	0.0399603	0.00906379	0.0450316
																										56	8.87e-14	0.0341465	0.0394435	0.00902297	0.0431694
																										57	5.18e-14	0.0324401	0.0389265	0.00897771	0.0414178
																										58	3.03e-14	0.030841	0.0384098	0.00892829	0.0397693
																										59	1.77e-14	0.0293422	0.0378939	0.00887499	0.0382172
																										60	1.04e-14	0.0279369	0.0373795	0.00881808	0.036755
																										61	6.1e-15	0.026619	0.0368668	0.0087578	0.0353768
																										62	3.5e-15	0.0253825	0.0363564	0.00869441	0.0340769
																										63	2.1e-15	0.0242222	0.0358486	0.00862814	0.0328503
																										64	1.2e-15	0.0231329	0.0353438	0.00855922	0.0316921
																										65	7e-16	0.02211	0.0348423	0.00848784	0.0305978
																										66	4e-16	0.0211489	0.0343443	0.00841423	0.0295632
																										67	2e-16	0.0202458	0.0338501	0.00833858	0.0285843
																										68	1e-16	0.0193966	0.0333599	0.00826106	0.0276576
																										69	1e-16	0.0185978	0.0328741	0.00818187	0.0267796
																										70	0	0.0178461	0.0323926	0.00810115	0.0259472
																										71	0	0.0171383	0.0319157	0.00801909	0.0251574
																										72	0	0.0164717	0.0314436	0.00793581	0.0244075
																										73	0	0.0158433	0.0309764	0.00785148	0.0236948
																										74	0	0.0152509	0.0305141	0.00776622	0.0230171
																										75	0	0.0146919	0.0300569	0.00768017	0.022372
																										76	0	0.0141641	0.0296049	0.00759344	0.0217576
																										77	0	0.0136656	0.029158	0.00750615	0.0211718
																										78	0	0.0131944	0.0287165	0.00741841	0.0206128
																										79	0	0.0127488	0.0282803	0.00733031	0.0200791
																										80	0	0.012327	0.0278495	0.00724196	0.019569
																										81	0	0.0119276	0.0274241	0.00715345	0.019081
																										82	0	0.011549	0.0270041	0.00706486	0.0186138
																										83	0	0.0111899	0.0265895	0.00697626	0.0181662
																										84	0	0.0108492	0.0261803	0.00688774	0.0177369
																										85	0	0.0105255	0.0257766	0.00679936	0.0173249
																										86	0	0.0102179	0.0253784	0.00671119	0.0169291
																										87	0	0.00992521	0.0249855	0.00662329	0.0165485
																										88	0	0.0096466	0.024598	0.00653571	0.0161823
																										89	0	0.00938114	0.0242159	0.00644852	0.0158297
																										90	0	0.00912802	0.0238391	0.00636175	0.0154898
																										91	0	0.00888646	0.0234677	0.00627545	0.0151619
																										92	0	0.00865574	0.0231015	0.00618966	0.0148454
																										93	0	0.0084352	0.0227406	0.00610443	0.0145396
																										94	0	0.00822421	0.0223848	0.00601979	0.014244
																										95	0	0.00802219	0.0220343	0.00593578	0.013958
																										96	0	0.00782859	0.0216888	0.00585241	0.013681
																										97	0	0.00764291	0.0213484	0.00576972	0.0134126
																										98	0	0.00746468	0.0210131	0.00568774	0.0131524
																										99	0	0.00729346	0.0206827	0.00560649	0.0128999
																										100	0	0.00712883	0.0203572	0.00552599	0.0126548
																										101	0	0.00697042	0.0200366	0.00544625	0.0124167
																										102	0	0.00681786	0.0197208	0.0053673	0.0121852
																										103	0	0.00667082	0.0194098	0.00528914	0.01196
																										104	0	0.00652899	0.0191035	0.0052118	0.0117408
																										105	0	0.00639208	0.0188018	0.00513529	0.0115274
																										106	0	0.00625981	0.0185047	0.0050596	0.0113194
																										107	0	0.00613194	0.0182122	0.00498476	0.0111167
																										108	0	0.00600823	0.0179241	0.00491078	0.010919
																										109	0	0.00588845	0.0176404	0.00483764	0.0107261
																										110	0	0.0057724	0.0173611	0.00476537	0.0105378
																										111	0	0.00565989	0.0170861	0.00469396	0.0103539
																										112	0	0.00555074	0.0168154	0.00462343	0.0101742
																										113	0	0.00544477	0.0165488	0.00455376	0.00999853
																										114	0	0.00534184	0.0162864	0.00448496	0.0098268
																										115	0	0.00524178	0.0160281	0.00441703	0.00965881
																										116	0	0.00514447	0.0157738	0.00434997	0.00949445
																										117	0	0.00504978	0.0155234	0.00428378	0.00933356
																										118	0	0.00495758	0.015277	0.00421846	0.00917604
																										119	0	0.00486776	0.0150344	0.004154	0.00902176
																										120	0	0.00478022	0.0147956	0.0040904	0.00887062
																										121	0	0.00469485	0.0145605	0.00402766	0.00872251
																										122	0	0.00461157	0.0143291	0.00396577	0.00857734
																										123	0	0.00453028	0.0141014	0.00390472	0.008435
																										124	0	0.0044509	0.0138772	0.00384452	0.00829542
																										125	0	0.00437336	0.0136566	0.00378515	0.00815851
																										126	0	0.00429758	0.0134394	0.00372662	0.0080242
																										127	0	0.0042235	0.0132257	0.00366891	0.0078924
																										128	0	0.00415104	0.0130153	0.00361201	0.00776305
																										129	0	0.00408016	0.0128082	0.00355593	0.00763608
																										130	0	0.00401078	0.0126045	0.00350065	0.00751143
																										131	0	0.00394287	0.0124039	0.00344616	0.00738904
																										132	0	0.00387637	0.0122065	0.00339247	0.00726884
																										133	0	0.00381123	0.0120122	0.00333955	0.00715078
																										134	0	0.0037474	0.011821	0.00328741	0.00703481
																										135	0	0.00368485	0.0116329	0.00323603	0.00692088
																										136	0	0.00362353	0.0114477	0.00318541	0.00680894
																										137	0	0.00356341	0.0112654	0.00313553	0.00669894
																										138	0	0.00350444	0.0110861	0.0030864	0.00659084
																										139	0	0.0034466	0.0109095	0.003038	0.0064846
																										140	0	0.00338985	0.0107358	0.00299032	0.00638017
																										141	0	0.00333416	0.0105648	0.00294335	0.00627751
																										142	0	0.0032795	0.0103966	0.00289709	0.00617659
																										143	0	0.00322585	0.010231	0.00285153	0.00607738
																										144	0	0.00317317	0.0100681	0.00280666	0.00597983
																										145	0	0.00312145	0.00990771	0.00276246	0.00588391
																										146	0	0.00307065	0.0097499	0.00271894	0.00578959
																										147	0	0.00302075	0.00959459	0.00267608	0.00569683
																										148	0	0.00297174	0.00944176	0.00263387	0.00560561
																										149	0	0.00292359	0.00929135	0.00259231	0.0055159
																										150	0	0.00287628	0.00914334	0.00255138	0.00542766
																										151	0	0.00282979	0.00899768	0.00251108	0.00534087
																										152	0	0.0027841	0.00885434	0.00247141	0.00525551
																										153	0	0.00273919	0.00871328	0.00243234	0.00517153
																										154	0	0.00269506	0.00857446	0.00239388	0.00508893
																										155	0	0.00265167	0.00843785	0.00235601	0.00500768
																										156	0	0.00260902	0.00830342	0.00231872	0.00492774
																										157	0	0.00256709	0.00817113	0.00228202	0.0048491
																										158	0	0.00252586	0.00804094	0.00224588	0.00477174
																										159	0	0.00248532	0.00791282	0.0022103	0.00469562
																										160	0	0.00244545	0.00778675	0.00217528	0.00462074
																										161	0	0.00240625	0.00766268	0.00214081	0.00454706
																										162	0	0.0023677	0.00754059	0.00210687	0.00447457
																										163	0	0.00232979	0.00742044	0.00207346	0.00440325
																										164	0	0.0022925	0.0073022	0.00204057	0.00433307
																										165	0	0.00225582	0.00718585	0.0020082	0.00426402
																										166	0	0.00221975	0.00707135	0.00197633	0.00419608
																										167	0	0.00218426	0.00695868	0.00194496	0.00412923
																										168	0	0.00214936	0.0068478	0.00191409	0.00406345
																										169	0	0.00211502	0.00673868	0.0018837	0.00399872
																										170	0	0.00208124	0.00663131	0.00185379	0.00393503
																										171	0	0.00204801	0.00652564	0.00182434	0.00387236
																										172	0	0.00201532	0.00642166	0.00179536	0.00381069
																										173	0	0.00198316	0.00631934	0.00176684	0.00375
																										174	0	0.00195152	0.00621864	0.00173876	0.00369028
																										175	0	0.00192039	0.00611955	0.00171113	0.00363152
																										176	0	0.00188976	0.00602204	0.00168393	0.0035737
																										177	0	0.00185963	0.00592608	0.00165716	0.00351679
																										178	0	0.00182998	0.00583165	0.00163082	0.0034608
																										179	0	0.00180081	0.00573873	0.00160489	0.00340569
																										180	0	0.0017721	0.00564728	0.00157937	0.00335147
																										181	0	0.00174386	0.0055573	0.00155425	0.00329811

[truncated: 2 more sheets: compiled, Exclude]
